# Supplementary material for: AF1q inhibited T cell attachment to breast cancer cell by attenuating Intracellular Adhesion Molecule-1 expression
Source: J Cancer Metastasis Treat. Author manuscript; Available in PMC 2019 Jul 11. (PMC6623974; doi:10.20517/2394-4722.2018.84)
Supplement: Supplementary Table S2 [file NIHMS1018943-supplement-Supplementary_Table_S2.xlsx]

## Sheet: Read_depth
		Input Reads	Aligned
		Total Reads	Mapped Reads
MDA-MB-231	replicate 1	46033181	30912171
	replicate 2	38871900	37383121
	replicate 3	43277345	41694766
MDA-MB-231LN	replicate 1	37155092	27742980
	replicate 2	48253014	38148425
	replicate 3	37489646	36041713

## Sheet: cuffdiff_output
MDA-MB-231.MDA-MB-231LN	geneID	geneSymbol	locus	FPKM_MDA-MB-231_1	FPKM_MDA-MB-231_2	FPKM_MDA-MB-231_3	FPKM_MDA-MB-231LN_1	FPKM_MDA-MB-231LN_2	FPKM_MDA-MB-231LN_3	Count_MDA-MB-231_1	Count_MDA-MB-231_2	Count_MDA-MB-231_3	Count_MDA-MB-231LN_1	Count_MDA-MB-231LN_2	Count_MDA-MB-231LN_3	avgRPKM-MDA-MB-231	avgRPKM-MDA-MB-231LN	log2FoldChange(MDA-MB-231LN/MDA-MB-231)	DEG.STAT(MDA-MB-231LN/MDA-MB-231)	pValue(MDA-MB-231LN/MDA-MB-231)	FDR(MDA-MB-231LN/MDA-MB-231)	UCSC_link
1	ENSG00000000003	TSPAN6	chrX:100627108-100639991	18.0979	15.1312	16.8339	8.39513	7.65652	8.39072	413	359	559	204	258	234	16.6877	8.14746	-1.03436	OK	5e-05	0.000797421	http://genome.ucsc.edu/cgi-bin/hgTracks?db=human&position=chrX:100627108-100639991
0	ENSG00000000005	TNMD	chrX:100584801-100599885	0	0	0	0	0	0	0	0	0	0	0	0	0	0	0	NOTEST	1	1	http://genome.ucsc.edu/cgi-bin/hgTracks?db=human&position=chrX:100584801-100599885
0	ENSG00000000419	DPM1	chr20:50888918-50958555	67.6829	46.8362	65.8715	63.4686	68.7756	59.712	698.004	468.004	979	612.994	885	757	60.1302	63.9854	0.0896529	OK	0.8052	0.934601	http://genome.ucsc.edu/cgi-bin/hgTracks?db=human&position=chr20:50888918-50958555
0	ENSG00000000457	SCYL3	chr1:169662006-169894267	5.49545	9.0567	6.47278	3.66959	4.0796	5.78341	212.108	393.25	352.407	150.915	225.507	271.085	7.00831	4.51087	-0.635663	OK	0.27305	0.576803	http://genome.ucsc.edu/cgi-bin/hgTracks?db=human&position=chr1:169662006-169894267
0	ENSG00000000460	C1orf112	chr1:169662006-169894267	26.2042	12.5931	29.3623	12.9134	10.2579	12.3127	621.892	308.75	899.906	308.085	300.493	313.525	22.7199	11.828	-0.941748	OK	0.04085	0.177446	http://genome.ucsc.edu/cgi-bin/hgTracks?db=human&position=chr1:169662006-169894267
0	ENSG00000000938	FGR	chr1:27612063-27635277	0	0	0	0	0	0.0695794	0	0	0	0	0	2	0	0.0231931	inf	NOTEST	1	1	http://genome.ucsc.edu/cgi-bin/hgTracks?db=human&position=chr1:27612063-27635277
0	ENSG00000000971	CFH	chr1:196651877-196747504	0.687276	0.36572	0.565221	1.78442	1.68735	1.46894	23	13	22	55	75	73	0.539406	1.6469	1.61031	OK	0.0069	0.0473515	http://genome.ucsc.edu/cgi-bin/hgTracks?db=human&position=chr1:196651877-196747504
0	ENSG00000001036	FUCA2	chr6:143450806-143511690	53.0057	36.3238	52.5116	35.8713	31.6031	32.4302	1409.96	928.193	2046.6	812.461	1099.38	1059.75	47.2804	33.3015	-0.505654	OK	0.04205	0.181274	http://genome.ucsc.edu/cgi-bin/hgTracks?db=human&position=chr6:143450806-143511690
0	ENSG00000001084	GCLC	chr6:53497340-53617171	75.4834	108.53	68.0959	103.663	121.658	107.275	841	1145	1022	1121	1808	1472	84.0364	110.865	0.399716	OK	0.1814	0.468184	http://genome.ucsc.edu/cgi-bin/hgTracks?db=human&position=chr6:53497340-53617171
0	ENSG00000001167	NFYA	chr6:41026910-41099976	26.0507	21.1536	30.8432	31.7065	24.5221	18.2643	851.001	684	1346.95	933.973	1048	710	26.0158	24.831	-0.0672475	OK	0.85245	0.949012	http://genome.ucsc.edu/cgi-bin/hgTracks?db=human&position=chr6:41026910-41099976
0	ENSG00000001460	STPG1	chr1:24307555-24472976	8.31076	8.21803	10.6185	10.602	8.09095	10.1156	166.038	172.048	236.063	103	176.006	204.018	9.0491	9.60285	0.0856864	OK	0.88675	0.95943	http://genome.ucsc.edu/cgi-bin/hgTracks?db=human&position=chr1:24307555-24472976
0	ENSG00000001461	NIPAL3	chr1:24307555-24472976	31.9615	29.5342	30.0384	22.5987	25.7093	30.5817	1380.97	1208.95	1729.94	841	1303.99	1327.98	30.5114	26.2966	-0.214472	OK	0.41295	0.715577	http://genome.ucsc.edu/cgi-bin/hgTracks?db=human&position=chr1:24307555-24472976
0	ENSG00000001497	LAS1L	chrX:65512581-65534775	42.3146	24.0252	42.8445	32.4568	34.1077	24.2674	1182	665	1658	841	1239	833	36.3948	30.2773	-0.265495	OK	0.21225	0.503735	http://genome.ucsc.edu/cgi-bin/hgTracks?db=human&position=chrX:65512581-65534775
1	ENSG00000001561	ENPP4	chr6:46129992-46146699	2.22379	1.88709	2.22464	12.6451	10.4004	10.0778	130	110	182	671	778	710	2.11184	11.0411	2.38631	OK	5e-05	0.000797421	http://genome.ucsc.edu/cgi-bin/hgTracks?db=human&position=chr6:46129992-46146699
0	ENSG00000001617	SEMA3F	chr3:49940006-50189075	2.10097	3.43246	2.15067	2.89152	5.13855	3.78847	53	51	74	64	128	124.004	2.56137	3.93951	0.621104	OK	0.49345	0.772229	http://genome.ucsc.edu/cgi-bin/hgTracks?db=human&position=chr3:49940006-50189075
0	ENSG00000001626	CFTR	chr7:117465783-117874139	0	0	0	0.0407627	0	0.169208	0	0	0	2	0	2	0	0.0699902	inf	NOTEST	1	1	http://genome.ucsc.edu/cgi-bin/hgTracks?db=human&position=chr7:117465783-117874139
0	ENSG00000001629	ANKIB1	chr7:92246233-92401384	74.3702	65.5801	76.9736	50.9793	44.5469	41.0279	1772	1787	2520	1016	1314	1264	72.308	45.518	-0.667716	OK	0.1058	0.33851	http://genome.ucsc.edu/cgi-bin/hgTracks?db=human&position=chr7:92246233-92401384
0	ENSG00000001630	CYP51A1	chr7:92112150-92180725	71.953	64.8474	56.5088	47.6318	46.3208	41.2584	1824	1580.99	2158.47	1163	1658	1294	64.4364	45.0703	-0.515697	OK	0.0543	0.216696	http://genome.ucsc.edu/cgi-bin/hgTracks?db=human&position=chr7:92112150-92180725
0	ENSG00000001631	KRIT1	chr7:92198968-92246166	37.9152	61.8954	50.1532	26.8632	34.1178	46.612	633.049	953.909	1282.76	537.499	790.767	827.991	49.9879	35.8643	-0.47903	OK	0.1926	0.480968	http://genome.ucsc.edu/cgi-bin/hgTracks?db=human&position=chr7:92198968-92246166
0	ENSG00000002016	RAD52	chr12:912076-1495933	7.79111	16.9255	14.7936	21.1858	33.4834	29.3982	96.7314	171.272	190.706	211	370.261	323.999	13.1701	28.0225	1.08932	OK	0.1287	0.382347	http://genome.ucsc.edu/cgi-bin/hgTracks?db=human&position=chr12:912076-1495933
0	ENSG00000002079	MYH16	chr7:99238828-99325826	0.582877	0.495907	0.740424	0.387128	1.12668	0.0896412	28.5835	10.0951	38.834	22	22	8	0.606403	0.534483	-0.182131	NOTEST	1	1	http://genome.ucsc.edu/cgi-bin/hgTracks?db=human&position=chr7:99238828-99325826
0	ENSG00000002330	BAD	chr11:64269829-64289500	137.896	104.622	136.231	48.2546	40.0654	74.2555	1086.19	774.537	1354.42	321.085	446.976	598.917	126.25	54.1918	-1.22013	OK	0.00115	0.0114759	http://genome.ucsc.edu/cgi-bin/hgTracks?db=human&position=chr11:64269829-64289500
0	ENSG00000002549	LAP3	chr4:17577191-17614571	67.1508	58.966	68.2225	89.275	105.605	72.1997	1149	953	1614	1425	2166	1428	64.7798	89.0266	0.458694	OK	0.07105	0.259883	http://genome.ucsc.edu/cgi-bin/hgTracks?db=human&position=chr4:17577191-17614571
0	ENSG00000002586	CD99	chrX:2691178-2741309	411.429	273.594	300.447	173.42	178.472	155.55	2125	1402	2143	772	1171	985	328.49	169.147	-0.957568	OK	5e-05	0.000797421	http://genome.ucsc.edu/cgi-bin/hgTracks?db=human&position=chrX:2691178-2741309
0	ENSG00000002587	HS3ST1	chr4:11393149-11429765	8.07171	3.38862	9.77342	1.75966	0.265717	2.00352	278	99	347	37	35	44	7.07792	1.34297	-2.3979	OK	0.01305	0.0774083	http://genome.ucsc.edu/cgi-bin/hgTracks?db=human&position=chr4:11393149-11429765
0	ENSG00000002726	AOC1	chr7:150824626-150861504	0	0	0	0.302336	0.107728	0.413411	0	0	0	7	4	16	0	0.274492	inf	NOTEST	1	1	http://genome.ucsc.edu/cgi-bin/hgTracks?db=human&position=chr7:150824626-150861504
0	ENSG00000002745	WNT16	chr7:121325366-121341104	0	0.148932	0	0.0284855	0	0	0	5	0	1	0	0	0.049644	0.00949517	-2.38635	NOTEST	1	1	http://genome.ucsc.edu/cgi-bin/hgTracks?db=human&position=chr7:121325366-121341104
0	ENSG00000002746	HECW1	chr7:42954134-43566001	3.34157	2.19764	2.60536	4.57188	3.82291	2.86384	52	57	66.3443	52	79	82	2.71486	3.75288	0.467122	OK	0.4976	0.775761	http://genome.ucsc.edu/cgi-bin/hgTracks?db=human&position=chr7:42954134-43566001
0	ENSG00000002822	MAD1L1	chr7:1815792-2233243	58.8603	56.9037	62.4573	79.2835	76.6723	92.0947	696	618	968	710	953	955	59.4071	82.6835	0.476965	OK	0.09595	0.317188	http://genome.ucsc.edu/cgi-bin/hgTracks?db=human&position=chr7:1815792-2233243
1	ENSG00000002834	LASP1	chr17:38869858-38921770	158.583	184.44	166.448	83.1817	69.1563	75.4596	5082.53	5433.92	7356.33	2526.53	2845.67	2757.41	169.824	75.9325	-1.16125	OK	0.0001	0.00148969	http://genome.ucsc.edu/cgi-bin/hgTracks?db=human&position=chr17:38869858-38921770
0	ENSG00000002919	SNX11	chr17:48103356-48123074	11.127	9.7473	11.8728	14.3789	13.8507	14.8484	197	153	317	223	286	296	10.9157	14.3593	0.395585	OK	0.23725	0.532958	http://genome.ucsc.edu/cgi-bin/hgTracks?db=human&position=chr17:48103356-48123074
0	ENSG00000002933	TMEM176A	chr7:150791284-150805120	0.28938	0	0	0	0	0.0880109	1	0	0	0	0	1	0.09646	0.029337	-1.71721	NOTEST	1	1	http://genome.ucsc.edu/cgi-bin/hgTracks?db=human&position=chr7:150791284-150805120
0	ENSG00000003056	M6PR	chr12:8681599-8949955	134.412	120.468	110.092	153.233	163.358	137.652	913.826	775.309	1037	931.575	1310	1073.05	121.657	151.414	0.315681	OK	0.3007	0.608548	http://genome.ucsc.edu/cgi-bin/hgTracks?db=human&position=chr12:8681599-8949955
0	ENSG00000003096	KLHL13	chrX:117897812-118117340	0.0262517	0	0	0.156	0.577298	0.176248	1	0	0	5	11	8	0.00875057	0.303182	5.11466	NOTEST	1	1	http://genome.ucsc.edu/cgi-bin/hgTracks?db=human&position=chrX:117897812-118117340
0	ENSG00000003137	CYP26B1	chr2:72129237-72148038	1.51621	0.686863	2.01065	4.13319	2.17115	2.73873	28	26	66	74	73	95	1.40457	3.01436	1.10172	OK	0.1308	0.38566	http://genome.ucsc.edu/cgi-bin/hgTracks?db=human&position=chr2:72129237-72148038
0	ENSG00000003147	ICA1	chr7:8113183-8344516	2.27898	3.42612	2.3746	3.28971	5.00388	8.65134	36	44.9999	44	47	74.1177	111	2.69323	5.64831	1.06848	OK	0.0145	0.083754	http://genome.ucsc.edu/cgi-bin/hgTracks?db=human&position=chr7:8113183-8344516
0	ENSG00000003249	DBNDD1	chr16:90004864-90047773	3.1225	3.04626	3.18549	1.34172	1.27557	2.85969	71	70.0008	82	30	42.0006	77	3.11808	1.82566	-0.772242	OK	0.272	0.575652	http://genome.ucsc.edu/cgi-bin/hgTracks?db=human&position=chr16:90004864-90047773
0	ENSG00000003393	ALS2	chr2:201700553-201781189	21.0904	21.642	25.562	29.423	25.8931	25.0641	887	925	1242	918	1185	1091	22.7648	26.7934	0.235073	OK	0.4898	0.769612	http://genome.ucsc.edu/cgi-bin/hgTracks?db=human&position=chr2:201700553-201781189
0	ENSG00000003400	CASP10	chr2:201182880-201229406	6.90099	3.33938	4.60881	2.94165	2.47733	4.05181	147	104	192	74	110	149	4.94973	3.15693	-0.648826	OK	0.13395	0.391217	http://genome.ucsc.edu/cgi-bin/hgTracks?db=human&position=chr2:201182880-201229406
0	ENSG00000003402	CFLAR	chr2:201116103-201176687	107.568	67.5721	116.366	41.2203	46.177	46.0678	1406.55	1261.7	2192.22	593.839	819.22	891.921	97.1687	44.4884	-1.12707	OK	0.00845	0.0550312	http://genome.ucsc.edu/cgi-bin/hgTracks?db=human&position=chr2:201116103-201176687
0	ENSG00000003436	TFPI	chr2:187001875-187565760	116.568	138.148	92.9115	78.8146	81.7198	89.7772	1878.98	2726.39	2268.07	1309.61	1707.77	1756.84	115.876	83.4372	-0.473818	OK	0.1285	0.381946	http://genome.ucsc.edu/cgi-bin/hgTracks?db=human&position=chr2:187001875-187565760
0	ENSG00000003509	NDUFAF7	chr2:37167819-37324808	14.9429	12.8691	20.3648	17.257	20.9024	18.3333	162.107	176.816	269.935	150.496	258.617	236.592	16.0589	18.8309	0.229725	OK	0.74265	0.909754	http://genome.ucsc.edu/cgi-bin/hgTracks?db=human&position=chr2:37167819-37324808
0	ENSG00000003756	RBM5	chr3:49940006-50189075	146.912	141.982	164.617	180.633	174.924	127.033	1676.82	2019.93	2690.25	1884.62	2664.39	1902.72	151.17	160.863	0.0896654	OK	0.8623	0.951958	http://genome.ucsc.edu/cgi-bin/hgTracks?db=human&position=chr3:49940006-50189075
1	ENSG00000003987	MTMR7	chr8:17224963-17413528	0.258693	0.779272	0.407253	4.55545	2.6206	3.03001	9.79677	34.5052	24.7077	81.1086	90.3214	85.1443	0.481739	3.40202	2.82007	OK	0.0006	0.00667538	http://genome.ucsc.edu/cgi-bin/hgTracks?db=human&position=chr8:17224963-17413528
0	ENSG00000003989	SLC7A2	chr8:17497087-17570573	3.58331	3.90501	5.40185	7.44323	7.84126	7.57407	275	334	440	546	724	563.998	4.29672	7.61952	0.826464	OK	0.0115	0.0700776	http://genome.ucsc.edu/cgi-bin/hgTracks?db=human&position=chr8:17497087-17570573
0	ENSG00000004059	ARF5	chr7:127580617-127602144	93.9738	58.6911	103.053	61.0198	73.4017	55.8586	840.918	525.384	1207.61	460.72	788.194	595.747	85.2393	63.4267	-0.426431	OK	0.2609	0.561534	http://genome.ucsc.edu/cgi-bin/hgTracks?db=human&position=chr7:127580617-127602144
0	ENSG00000004139	SARM1	chr17:28357580-28407197	1.96249	5.95337	0.682746	0.956203	1.30017	1.14426	63.731	266.268	79.9569	33.5309	67.3537	91.0728	2.8662	1.13354	-1.3383	OK	0.15815	0.432642	http://genome.ucsc.edu/cgi-bin/hgTracks?db=human&position=chr17:28357580-28407197
0	ENSG00000004142	POLDIP2	chr17:28347176-28357522	77.9979	63.1745	68.652	94.6914	91.3054	77.8576	1754	1407	2192	1950	2601	2105	69.9415	87.9515	0.330559	OK	0.10625	0.339027	http://genome.ucsc.edu/cgi-bin/hgTracks?db=human&position=chr17:28347176-28357522
0	ENSG00000004399	PLXND1	chr3:129555174-129606818	19.3609	30.1522	22.3904	8.65615	8.47856	14.4002	490	750	564	127	159	242	23.9678	10.5116	-1.18911	OK	0.0074	0.049851	http://genome.ucsc.edu/cgi-bin/hgTracks?db=human&position=chr3:129555174-129606818
0	ENSG00000004455	AK2	chr1:32986951-33080996	270.507	261.613	194.493	304.244	431.002	412.224	1833.97	2057.87	2485.77	2397.56	3870.07	3189.53	242.204	382.49	0.659198	OK	0.17375	0.457219	http://genome.ucsc.edu/cgi-bin/hgTracks?db=human&position=chr1:32986951-33080996
0	ENSG00000004468	CD38	chr4:15778274-15853230	0.056903	0.304801	0.360722	0.332934	0.280283	0.731715	4	1	2	8	5	6	0.240809	0.448311	0.896611	NOTEST	1	1	http://genome.ucsc.edu/cgi-bin/hgTracks?db=human&position=chr4:15778274-15853230
0	ENSG00000004478	FKBP4	chr12:1946053-2941140	65.7216	45.0909	63.7145	116.373	109.01	69.7998	1793.83	998.553	2411.74	2764.75	3552.24	2225.01	58.1757	98.3943	0.758158	OK	0.10295	0.332958	http://genome.ucsc.edu/cgi-bin/hgTracks?db=human&position=chr12:1946053-2941140
0	ENSG00000004487	KDM1A	chr1:23019447-23177808	83.3175	49.6362	66.7503	71.5562	66.2408	50.5892	2441	1379	3097	1938	2771	1876	66.568	62.7954	-0.0841703	OK	0.77275	0.921205	http://genome.ucsc.edu/cgi-bin/hgTracks?db=human&position=chr1:23019447-23177808
0	ENSG00000004534	RBM6	chr3:49940006-50189075	59.2215	69.4398	76.1018	85.1567	104.181	63.4262	1250	1177	2187	1255	2111.01	1428.98	68.2544	84.2546	0.303837	OK	0.45445	0.745557	http://genome.ucsc.edu/cgi-bin/hgTracks?db=human&position=chr3:49940006-50189075
0	ENSG00000004660	CAMKK1	chr17:3860314-3894891	1.94378	3.42468	2.20324	2.56995	2.19352	2.79419	81	147	134	94	123	148	2.5239	2.51922	-0.00267801	OK	0.99335	0.99634	http://genome.ucsc.edu/cgi-bin/hgTracks?db=human&position=chr17:3860314-3894891
0	ENSG00000004700	RECQL	chr12:21437614-21501669	33.3042	12.481	37.7464	43.1408	39.7719	32.4068	855.383	346.956	1263.81	976.246	1355.6	1057.51	27.8439	38.4398	0.465241	OK	0.1703	0.452328	http://genome.ucsc.edu/cgi-bin/hgTracks?db=human&position=chr12:21437614-21501669
0	ENSG00000004766	VPS50	chr7:93232339-93361121	27.5208	39.6417	29.9594	23.5026	37.1686	30.8627	577	647	850	574	996	775	32.374	30.5113	-0.0854918	OK	0.8345	0.943496	http://genome.ucsc.edu/cgi-bin/hgTracks?db=human&position=chr7:93232339-93361121
0	ENSG00000004776	HSPB6	chr19:35754565-35758079	0.0982949	0.150586	0.107733	0.332313	0.245947	0.252538	1.61697	2	2	2.00007	2.64815	5	0.118871	0.276933	1.22013	NOTEST	1	1	http://genome.ucsc.edu/cgi-bin/hgTracks?db=human&position=chr19:35754565-35758079
0	ENSG00000004777	ARHGAP33	chr19:35774531-35797902	4.81323	1.23901	14.2645	4.10063	0.720269	5.58289	52	29.8587	83.8884	30	34	47	6.77225	3.46793	-0.965561	OK	0.3426	0.652083	http://genome.ucsc.edu/cgi-bin/hgTracks?db=human&position=chr19:35774531-35797902
0	ENSG00000004779	NDUFAB1	chr16:23581001-23596356	111.405	57.1373	105.756	99.2389	101.064	91.0113	743	370	991	609	868	729	91.4328	97.1047	0.086833	OK	0.6856	0.884763	http://genome.ucsc.edu/cgi-bin/hgTracks?db=human&position=chr16:23581001-23596356
0	ENSG00000004799	PDK4	chr7:95583498-95596491	0.428704	1.29577	0.600389	0.260597	0.0705429	1.08171	19	35	27	9	4	41	0.774954	0.47095	-0.718539	OK	0.2157	0.506905	http://genome.ucsc.edu/cgi-bin/hgTracks?db=human&position=chr7:95583498-95596491
0	ENSG00000004809	SLC22A16	chr6:110424686-110476641	0	0	0	0	0	0	0	0	0	0	0	0	0	0	0	NOTEST	1	1	http://genome.ucsc.edu/cgi-bin/hgTracks?db=human&position=chr6:110424686-110476641
0	ENSG00000004838	ZMYND10	chr3:50341105-50346852	0.781282	0.17785	0.742967	0.169245	0.249396	0.491541	14	5	9	4	9	9	0.567366	0.303394	-0.903087	NOTEST	1	1	http://genome.ucsc.edu/cgi-bin/hgTracks?db=human&position=chr3:50341105-50346852
0	ENSG00000004846	ABCB5	chr7:20615206-20777038	0	0	0	0	0	0.0494765	0	0	0	0	0	1	0	0.0164922	inf	NOTEST	1	1	http://genome.ucsc.edu/cgi-bin/hgTracks?db=human&position=chr7:20615206-20777038
0	ENSG00000004848	ARX	chrX:25003693-25016420	0.0284792	0.0285551	0	0	0	0	1	1	0	0	0	0	0.0190114	0	#NAME?	NOTEST	1	1	http://genome.ucsc.edu/cgi-bin/hgTracks?db=human&position=chrX:25003693-25016420
0	ENSG00000004864	SLC25A13	chr7:96120219-96322147	33.3553	27.1122	29.9135	29.0957	33.0468	23.9175	713	551	940	580	818	667	30.127	28.6867	-0.070676	OK	0.854	0.94947	http://genome.ucsc.edu/cgi-bin/hgTracks?db=human&position=chr7:96120219-96322147
0	ENSG00000004866	ST7	chr7:116952445-117230103	26.7177	21.3681	20.8617	18.8936	13.9926	18.2012	413.343	399.199	561.255	284.157	323.754	323.53	22.9825	17.0291	-0.43253	OK	0.1642	0.443207	http://genome.ucsc.edu/cgi-bin/hgTracks?db=human&position=chr7:116952445-117230103
0	ENSG00000004897	CDC27	chr17:47117702-47189422	225.507	129.016	184.88	241.318	206.055	160.872	2938.85	1863.59	3707.44	2826.96	3515.9	2789.68	179.801	202.748	0.173288	OK	0.67515	0.879587	http://genome.ucsc.edu/cgi-bin/hgTracks?db=human&position=chr17:47117702-47189422
0	ENSG00000004939	SLC4A1	chr17:44248384-44268141	0	0.0444193	0	0	0	0.0368008	0	1	0	0	0	1	0.0148064	0.0122669	-0.271449	NOTEST	1	1	http://genome.ucsc.edu/cgi-bin/hgTracks?db=human&position=chr17:44248384-44268141
0	ENSG00000004948	CALCR	chr7:93424486-93574730	0.930684	0.491952	0.84332	0.0244848	0.0774854	0.0818671	28	13	38	1	2	3	0.755319	0.0612791	-3.62362	OK	0.00035	0.00430429	http://genome.ucsc.edu/cgi-bin/hgTracks?db=human&position=chr7:93424486-93574730
0	ENSG00000004961	HCCS	chrX:11111300-11123078	30.8507	13.0368	31.9327	13.1054	15.467	9.39475	429	187	616	176	276	165	25.2734	12.6557	-0.997833	OK	0.0002	0.00268643	http://genome.ucsc.edu/cgi-bin/hgTracks?db=human&position=chrX:11111300-11123078
0	ENSG00000004975	DVL2	chr17:7225340-7234545	56.058	59.0963	55.6842	63.364	57.392	52.2289	1028	935	1407	1030	1374	1134	56.9462	57.6616	0.0180132	OK	0.9441	0.977084	http://genome.ucsc.edu/cgi-bin/hgTracks?db=human&position=chr17:7225340-7234545
0	ENSG00000005001	PRSS22	chr16:2852726-2859726	0.9748	1.9853	1.84066	2.54888	2.13695	1.76596	9	13	23	16	26	18	1.60025	2.1506	0.426437	OK	0.4423	0.736108	http://genome.ucsc.edu/cgi-bin/hgTracks?db=human&position=chr16:2852726-2859726
0	ENSG00000005007	UPF1	chr19:18831937-18868236	35.6419	32.0985	43.2546	45.4668	45.6264	41.7595	1516	1081	2308	1631	2386	1679	36.9983	44.2842	0.259333	OK	0.39375	0.700137	http://genome.ucsc.edu/cgi-bin/hgTracks?db=human&position=chr19:18831937-18868236
0	ENSG00000005020	SKAP2	chr7:26667061-26995239	36.7197	28.7396	33.4365	25.4832	25.9962	21.4011	747	588	879	554	682	674	32.9653	24.2935	-0.440376	OK	0.24975	0.548044	http://genome.ucsc.edu/cgi-bin/hgTracks?db=human&position=chr7:26667061-26995239
0	ENSG00000005022	SLC25A5	chrX:119466033-119471319	613.682	381.811	629.555	552.967	544.981	564.1	5135.94	3135.89	7174.81	4113.93	6075.87	5771.9	541.683	554.016	0.0324806	OK	0.90485	0.963626	http://genome.ucsc.edu/cgi-bin/hgTracks?db=human&position=chrX:119466033-119471319
0	ENSG00000005059	MCUB	chr4:109560204-109703583	33.5769	17.6652	27.7172	21.7261	24.9174	20.8419	626	307	848.963	388	520	435	26.3198	22.4951	-0.226535	OK	0.57955	0.82693	http://genome.ucsc.edu/cgi-bin/hgTracks?db=human&position=chr4:109560204-109703583
0	ENSG00000005073	HOXA11	chr7:27181509-27193448	0.0393756	0	0	0	0	0	1	0	0	0	0	0	0.0131252	0	#NAME?	NOTEST	1	1	http://genome.ucsc.edu/cgi-bin/hgTracks?db=human&position=chr7:27181509-27193448
0	ENSG00000005075	POLR2J	chr7:102464928-102478907	37.5125	24.8115	41.8503	54.3865	55.3024	50.5524	356	235	556	468	669	574	34.7248	53.4138	0.621246	OK	0.06525	0.245077	http://genome.ucsc.edu/cgi-bin/hgTracks?db=human&position=chr7:102464928-102478907
0	ENSG00000005100	DHX33	chr17:5282264-5469060	18.8606	19.1279	19.4006	43.5345	40.6	31.9666	836	856	1218	1757.99	2345.95	1694.95	19.1297	38.7004	1.01654	OK	0.2143	0.505688	http://genome.ucsc.edu/cgi-bin/hgTracks?db=human&position=chr17:5282264-5469060
0	ENSG00000005102	MEOX1	chr17:43640387-43661954	0.0304038	0	0	0.442345	0.14208	0.334872	1	0	0	7	5	11	0.0101346	0.306432	4.91821	NOTEST	1	1	http://genome.ucsc.edu/cgi-bin/hgTracks?db=human&position=chr17:43640387-43661954
0	ENSG00000005108	THSD7A	chr7:11180901-11832198	0	0	0	0.00806105	0.0402503	0.018225	0	0	0	1	1	3	0	0.0221788	inf	NOTEST	1	1	http://genome.ucsc.edu/cgi-bin/hgTracks?db=human&position=chr7:11180901-11832198
0	ENSG00000005156	LIG3	chr17:34927858-35121522	77.5726	54.057	66.5125	127.378	149.497	61.7553	843.36	905.521	1110.87	1255.14	1702.26	1150.69	66.0474	112.877	0.773177	OK	0.28075	0.585452	http://genome.ucsc.edu/cgi-bin/hgTracks?db=human&position=chr17:34927858-35121522
0	ENSG00000005175	RPAP3	chr12:47661248-47706061	24.8715	13.3619	21.8622	51.6317	52.5104	31.2063	597	371	731	841	1123	675	20.0319	45.1161	1.17134	OK	0.00115	0.0114759	http://genome.ucsc.edu/cgi-bin/hgTracks?db=human&position=chr12:47661248-47706061
0	ENSG00000005187	ACSM3	chr16:20610242-20925006	1.78827	0.938945	1.03364	3.11985	2.38294	1.05008	9.06872	7.94256	10.096	17.9245	28.6357	14.7265	1.25362	2.18429	0.801069	OK	0.2827	0.587676	http://genome.ucsc.edu/cgi-bin/hgTracks?db=human&position=chr16:20610242-20925006
0	ENSG00000005189	REXO5	chr16:20610242-20925006	9.07077	6.83691	6.94171	4.62528	4.14363	6.08483	95.9922	66.004	128	70.9975	106.998	121.001	7.61646	4.95125	-0.62133	OK	0.3574	0.666998	http://genome.ucsc.edu/cgi-bin/hgTracks?db=human&position=chr16:20610242-20925006
0	ENSG00000005194	CIAPIN1	chr16:57428168-57487327	47.1276	37.3585	46.8522	62.3817	61.2429	49.0598	422.992	321.001	591.995	520.001	674	584	43.7794	57.5615	0.394849	OK	0.52285	0.792013	http://genome.ucsc.edu/cgi-bin/hgTracks?db=human&position=chr16:57428168-57487327
0	ENSG00000005206	SPPL2B	chr19:2252251-2354806	15.052	27.714	26.3232	21.851	26.3283	23.9887	330.999	486.001	626.002	371.997	531.983	578	23.0297	24.056	0.0629002	OK	0.91455	0.96695	http://genome.ucsc.edu/cgi-bin/hgTracks?db=human&position=chr19:2252251-2354806
0	ENSG00000005238	FAM214B	chr9:35104111-35116341	10.7279	12.8045	9.90763	11.5884	15.2699	16.8744	327	430	444	353	700	666	11.1467	14.5776	0.387135	OK	0.1426	0.406378	http://genome.ucsc.edu/cgi-bin/hgTracks?db=human&position=chr9:35104111-35116341
0	ENSG00000005243	COPZ2	chr17:48026166-48038030	9.75955	10.1789	10.2465	20.3913	6.54748	10.3678	65	55	90	17	48	62	10.0617	12.4355	0.305603	OK	0.6224	0.85021	http://genome.ucsc.edu/cgi-bin/hgTracks?db=human&position=chr17:48026166-48038030
1	ENSG00000005249	PRKAR2B	chr7:107044648-107161811	1.12446	0.194679	0.939902	9.49703	9.55144	7.32081	28	9	31	228	285	235	0.753014	8.78976	3.54508	OK	5e-05	0.000797421	http://genome.ucsc.edu/cgi-bin/hgTracks?db=human&position=chr7:107044648-107161811
0	ENSG00000005302	MSL3	chrX:11758158-11775753	16.029	15.9369	16.0881	14.5007	13.7414	12.0083	274	297	379	211	245	240	16.018	13.4168	-0.255653	OK	0.45155	0.743499	http://genome.ucsc.edu/cgi-bin/hgTracks?db=human&position=chrX:11758158-11775753
0	ENSG00000005339	CREBBP	chr16:3725053-3880726	5.58773	16.55	6.97552	7.85034	9.31848	8.32028	395	1062	637	457	530	617	9.70442	8.49637	-0.191793	OK	0.58655	0.831469	http://genome.ucsc.edu/cgi-bin/hgTracks?db=human&position=chr16:3725053-3880726
0	ENSG00000005379	TSPOAP1	chr17:58301227-58417595	9.66071	17.3384	11.4191	4.84509	5.30667	12.9937	269.001	430.953	462	179	217.718	319	12.8061	7.71515	-0.731058	OK	0.30545	0.614491	http://genome.ucsc.edu/cgi-bin/hgTracks?db=human&position=chr17:58301227-58417595
0	ENSG00000005381	MPO	chr17:58269855-58280935	0	0	0	0	0	0	0	0	0	0	0	0	0	0	0	NOTEST	1	1	http://genome.ucsc.edu/cgi-bin/hgTracks?db=human&position=chr17:58269855-58280935
0	ENSG00000005421	PON1	chr7:95297675-95324707	0.0321932	0.407782	0.156483	0.0354711	0	0	1	4	2	1	0	0	0.198819	0.0118237	-4.0717	NOTEST	1	1	http://genome.ucsc.edu/cgi-bin/hgTracks?db=human&position=chr7:95297675-95324707
0	ENSG00000005436	GCFC2	chr2:75646782-75710989	12.7097	19.2293	12.4916	17.6506	17.9465	15.8223	294.872	448.268	440.658	397	555.817	436.333	14.8102	17.1398	0.210758	OK	0.5648	0.819485	http://genome.ucsc.edu/cgi-bin/hgTracks?db=human&position=chr2:75646782-75710989
0	ENSG00000005448	WDR54	chr2:74421677-74425755	32.8508	19.4108	28.0088	27.7913	22.818	32.944	315	217	438	247	334	423	26.7568	27.8511	0.0578297	OK	0.8234	0.940236	http://genome.ucsc.edu/cgi-bin/hgTracks?db=human&position=chr2:74421677-74425755
0	ENSG00000005469	CROT	chr7:87345680-87399795	4.86773	5.71339	7.65257	2.70569	2.56404	1.87714	97	109	181	39	47	57	6.0779	2.38229	-1.35122	OK	0.01365	0.0799448	http://genome.ucsc.edu/cgi-bin/hgTracks?db=human&position=chr7:87345680-87399795
0	ENSG00000005471	ABCB4	chr7:87401696-87480435	0	0.0218242	0	0	0.017009	0	0	1	0	0	1	0	0.00727473	0.00566967	-0.359628	NOTEST	1	1	http://genome.ucsc.edu/cgi-bin/hgTracks?db=human&position=chr7:87401696-87480435
0	ENSG00000005483	KMT2E	chr7:105013424-105399308	26.0826	42.9718	26.9547	48.7452	45.5434	47.052	629.191	1185.18	868.935	1183.65	1473.48	1400.71	32.003	47.1135	0.557933	OK	0.17215	0.455384	http://genome.ucsc.edu/cgi-bin/hgTracks?db=human&position=chr7:105013424-105399308
0	ENSG00000005486	RHBDD2	chr7:75842601-75888926	17.8828	26.7534	13.7099	14.5886	16.5328	15.5985	236	342	278	157	215	229	19.4487	15.5733	-0.320601	OK	0.3419	0.651666	http://genome.ucsc.edu/cgi-bin/hgTracks?db=human&position=chr7:75842601-75888926
0	ENSG00000005513	SOX8	chr16:981807-986979	0	0	0	0	0	0	0	0	0	0	0	0	0	0	0	NOTEST	1	1	http://genome.ucsc.edu/cgi-bin/hgTracks?db=human&position=chr16:981807-986979
0	ENSG00000005700	IBTK	chr6:82169982-82247754	27.3501	35.4962	26.2674	55.2158	69.9533	47.1632	1601	1924	2106	2777	4872	3361	29.7046	57.4441	0.951474	OK	5e-05	0.000797421	http://genome.ucsc.edu/cgi-bin/hgTracks?db=human&position=chr6:82169982-82247754
0	ENSG00000005801	ZNF195	chr11:3336720-3379222	15.8009	19.6992	22.5633	29.1281	28.2413	32.1974	318	374	555	474	681	573	19.3545	29.8556	0.625333	OK	0.02145	0.112638	http://genome.ucsc.edu/cgi-bin/hgTracks?db=human&position=chr11:3336720-3379222
0	ENSG00000005810	MYCBP2	chr13:76990659-77327050	14.6963	15.5723	12.1256	23.5343	21.246	16.8026	1069.96	1414.47	1578.47	1603.11	1940.29	1855.94	14.1314	20.5276	0.538662	OK	0.23095	0.525054	http://genome.ucsc.edu/cgi-bin/hgTracks?db=human&position=chr13:76990659-77327050
0	ENSG00000005812	FBXL3	chr13:76990659-77327050	14.636	13.5928	20.8604	18.7442	17.805	18.9289	577.143	522.126	971.153	622.465	857.585	811.416	16.3631	18.4927	0.176513	OK	0.6799	0.881928	http://genome.ucsc.edu/cgi-bin/hgTracks?db=human&position=chr13:76990659-77327050
0	ENSG00000005844	ITGAL	chr16:30472657-30523185	0.0170206	0	0.024308	0	0	0.0832901	1	0	2	0	0	2	0.0137762	0.0277634	1.01101	NOTEST	1	1	http://genome.ucsc.edu/cgi-bin/hgTracks?db=human&position=chr16:30472657-30523185
0	ENSG00000005882	PDK2	chr17:50094736-50129882	35.0966	32.2321	23.8254	27.5875	24.8772	29.6802	351.894	396.822	372.326	213	291.885	389	30.3847	27.3816	-0.150134	OK	0.66535	0.874708	http://genome.ucsc.edu/cgi-bin/hgTracks?db=human&position=chr17:50094736-50129882
0	ENSG00000005884	ITGA3	chr17:50055967-50090481	443.011	855.581	418.054	334.621	389.514	446.429	13459	23186	16525	9238	15562	13622	572.215	390.188	-0.552389	OK	0.13	0.384588	http://genome.ucsc.edu/cgi-bin/hgTracks?db=human&position=chr17:50055967-50090481
0	ENSG00000005889	ZFX	chrX:24146224-24216255	43.7011	33.4799	41.5444	37.5561	33.8419	28.7272	1294	1422	2000	1300	1677	1373	39.5751	33.3751	-0.245825	OK	0.4598	0.749381	http://genome.ucsc.edu/cgi-bin/hgTracks?db=human&position=chrX:24146224-24216255
1	ENSG00000005893	LAMP2	chrX:120427826-120469365	161.323	160.628	153.591	82.5856	69.732	73.4778	3816	3677	5057	1800	2153	2043	158.514	75.2651	-1.07455	OK	5e-05	0.000797421	http://genome.ucsc.edu/cgi-bin/hgTracks?db=human&position=chrX:120427826-120469365
0	ENSG00000005961	ITGA2B	chr17:44372179-44389505	0.50099	2.25608	0.905119	3.49965	1.51517	1.33873	5	9	7	18	16	28	1.22073	2.11785	0.794858	OK	0.31675	0.627046	http://genome.ucsc.edu/cgi-bin/hgTracks?db=human&position=chr17:44372179-44389505
0	ENSG00000005981	ASB4	chr7:95478443-95540232	0.0630319	0.201401	0.0150148	0	0	0	3	2	1	0	0	0	0.0931492	0	#NAME?	NOTEST	1	1	http://genome.ucsc.edu/cgi-bin/hgTracks?db=human&position=chr7:95478443-95540232
0	ENSG00000006007	GDE1	chr16:19501688-19522145	31.9401	28.8271	29.4184	22.9693	21.3377	25.7012	829.025	719.879	1085.41	545.622	796.379	790.186	30.0619	23.3361	-0.365373	OK	0.1726	0.455553	http://genome.ucsc.edu/cgi-bin/hgTracks?db=human&position=chr16:19501688-19522145
0	ENSG00000006015	REX1BD	chr19:18571729-18621039	31.8377	20.5715	28.9715	25.4887	22.5412	36.1304	221.012	163.012	269.026	149.001	195.008	258.995	27.1269	28.0534	0.0484546	OK	0.95645	0.981289	http://genome.ucsc.edu/cgi-bin/hgTracks?db=human&position=chr19:18571729-18621039
0	ENSG00000006016	CRLF1	chr19:18571729-18621039	1.19901	2.83489	2.10221	2.25152	3.85174	2.13648	12.8325	17.0407	28.4542	21.8577	40.5071	22.8256	2.04537	2.74658	0.425273	OK	0.7125	0.89714	http://genome.ucsc.edu/cgi-bin/hgTracks?db=human&position=chr19:18571729-18621039
0	ENSG00000006025	OSBPL7	chr17:47807371-47821834	9.30283	11.6991	9.63926	7.24328	7.5141	7.32938	126	177	216	96	179	167	10.2137	7.36225	-0.472289	OK	0.34505	0.65472	http://genome.ucsc.edu/cgi-bin/hgTracks?db=human&position=chr17:47807371-47821834
0	ENSG00000006042	TMEM98	chr17:32927909-32945106	0.110232	0	0.0368212	16.4414	13.9553	19.6666	1	0	1	198	223	298	0.0490177	16.6878	8.41127	OK	0.05825	0.226509	http://genome.ucsc.edu/cgi-bin/hgTracks?db=human&position=chr17:32927909-32945106
0	ENSG00000006047	YBX2	chr17:7281666-7294615	0.0549467	0	0	0	0.137645	0.10826	1	0	0	0	1	1	0.0183156	0.0819683	2.162	NOTEST	1	1	http://genome.ucsc.edu/cgi-bin/hgTracks?db=human&position=chr17:7281666-7294615
0	ENSG00000006059	KRT33A	chr17:41346091-41350812	0	0	0	0	0	0	0	0	0	0	0	0	0	0	0	NOTEST	1	1	http://genome.ucsc.edu/cgi-bin/hgTracks?db=human&position=chr17:41346091-41350812
0	ENSG00000006062	MAP3K14	chr17:45190930-45317040	7.92843	12.9252	9.49428	9.58622	8.49193	7.91919	404.192	536.707	622.679	472.064	486.239	502.249	10.116	8.66578	-0.223234	OK	0.5743	0.824177	http://genome.ucsc.edu/cgi-bin/hgTracks?db=human&position=chr17:45190930-45317040
0	ENSG00000006071	ABCC8	chr11:17392884-17476845	0	0	0	0	0	0	0	0	0	0	0	0	0	0	0	NOTEST	1	1	http://genome.ucsc.edu/cgi-bin/hgTracks?db=human&position=chr11:17392884-17476845
0	ENSG00000006116	CACNG3	chr16:24255552-24362801	0	0	0	0	0	0	0	0	0	0	0	0	0	0	0	NOTEST	1	1	http://genome.ucsc.edu/cgi-bin/hgTracks?db=human&position=chr16:24255552-24362801
0	ENSG00000006118	TMEM132A	chr11:60913165-60952530	63.3943	54.1331	66.0297	91.01	83.3284	82.2405	1047.85	908.001	1458.91	1198.73	1617.83	1697.46	61.1857	85.5263	0.483174	OK	0.2067	0.498655	http://genome.ucsc.edu/cgi-bin/hgTracks?db=human&position=chr11:60913165-60952530
0	ENSG00000006125	AP2B1	chr17:35568108-35868891	86.5684	57.6947	84.0135	86.0119	111.034	77.012	4554.98	3211	5795	3970	4964.99	4420.41	76.0922	91.3526	0.263696	OK	0.3509	0.660392	http://genome.ucsc.edu/cgi-bin/hgTracks?db=human&position=chr17:35568108-35868891
0	ENSG00000006128	TAC1	chr7:97731907-97740472	0	0	0	0	0	0	0	0	0	0	0	0	0	0	0	NOTEST	1	1	http://genome.ucsc.edu/cgi-bin/hgTracks?db=human&position=chr7:97731907-97740472
0	ENSG00000006194	ZNF263	chr16:3263742-3318852	19.2062	22.6167	19.1161	17.1822	19.9919	17.801	458.726	470.585	648.765	450.232	716.875	474.233	20.313	18.325	-0.148591	OK	0.7054	0.894268	http://genome.ucsc.edu/cgi-bin/hgTracks?db=human&position=chr16:3263742-3318852
0	ENSG00000006210	CX3CL1	chr16:57372457-57385048	3.47811	6.36843	2.41446	0.322758	0.577599	2.18752	65	154	93	9	21	82	4.087	1.02929	-1.98939	OK	0.00235	0.0202316	http://genome.ucsc.edu/cgi-bin/hgTracks?db=human&position=chr16:57372457-57385048
0	ENSG00000006282	SPATA20	chr17:50532542-50555852	45.1905	47.9131	38.2667	42.903	45.6417	51.184	1017	1303	1193	844	1389	1334	43.7901	46.5762	0.0889884	OK	0.7555	0.913929	http://genome.ucsc.edu/cgi-bin/hgTracks?db=human&position=chr17:50532542-50555852
0	ENSG00000006283	CACNA1G	chr17:50556206-50631940	0	0.0162485	0	0.304885	0.280718	0.059829	0	0.999966	0	8	8.99999	5.99998	0.00541617	0.215144	5.31189	NOTEST	1	1	http://genome.ucsc.edu/cgi-bin/hgTracks?db=human&position=chr17:50556206-50631940
0	ENSG00000006327	TNFRSF12A	chr16:3014711-3022383	239.02	203.697	242.133	333.596	337.824	282.689	1980	1664	2743	2344	3394	2766	228.283	318.036	0.478366	OK	0.0275	0.133839	http://genome.ucsc.edu/cgi-bin/hgTracks?db=human&position=chr16:3014711-3022383
0	ENSG00000006377	DLX6	chr7:96955140-97014066	0	0	0	0.0399366	0	0	0	0	0	1	0	0	0	0.0133122	inf	NOTEST	1	1	http://genome.ucsc.edu/cgi-bin/hgTracks?db=human&position=chr7:96955140-97014066
0	ENSG00000006432	MAP3K9	chr14:70722525-70809534	2.49946	4.67093	3.81909	5.4289	4.38689	4.29779	214	352	357	335	396	344	3.66316	4.70453	0.36096	OK	0.23915	0.535044	http://genome.ucsc.edu/cgi-bin/hgTracks?db=human&position=chr14:70722525-70809534
0	ENSG00000006451	RALA	chr7:39623482-39708124	59.1862	33.0172	53.2614	40.0772	40.6783	58.6125	1110	652	1350	649	938.998	887	48.4883	46.456	-0.06177	OK	0.87695	0.956757	http://genome.ucsc.edu/cgi-bin/hgTracks?db=human&position=chr7:39623482-39708124
0	ENSG00000006453	BAIAP2L1	chr7:98252378-98401068	16.3377	24.004	19.1619	13.9099	18.7114	15.7055	498.466	875.698	814.661	392.156	653.274	618.083	19.8345	16.1089	-0.300154	OK	0.3606	0.670485	http://genome.ucsc.edu/cgi-bin/hgTracks?db=human&position=chr7:98252378-98401068
1	ENSG00000006459	KDM7A	chr7:140084745-140177035	1.74795	5.56785	1.65271	14.6897	17.9613	12.9956	113	437	146	831	1365	973	2.9895	15.2155	2.34757	OK	5e-05	0.000797421	http://genome.ucsc.edu/cgi-bin/hgTracks?db=human&position=chr7:140084745-140177035
0	ENSG00000006468	ETV1	chr7:13891227-13991425	21.9716	22.1052	20.0464	34.9273	34.278	32.0079	390	474	434	607	615	691	21.3744	33.7377	0.658481	OK	0.1	0.326032	http://genome.ucsc.edu/cgi-bin/hgTracks?db=human&position=chr7:13891227-13991425
0	ENSG00000006530	AGK	chr7:141529202-141702153	40.8111	34.4273	45.82	47.1693	41.5526	35.0436	520	391	734	540	702	501	40.3528	41.2552	0.0319067	OK	0.90375	0.963376	http://genome.ucsc.edu/cgi-bin/hgTracks?db=human&position=chr7:141529202-141702153
1	ENSG00000006534	ALDH3B1	chr11:68008577-68030461	19.5546	32.0509	16.9096	4.1816	3.98889	8.21641	560	952	683	91	162	281	22.8384	5.4623	-2.06388	OK	5e-05	0.000797421	http://genome.ucsc.edu/cgi-bin/hgTracks?db=human&position=chr11:68008577-68030461
0	ENSG00000006555	TTC22	chr1:54779711-54801267	0.158254	0.121451	0.128583	0.0266882	0.137606	0.0804175	5	5	3	1	4	4	0.136096	0.0815706	-0.738506	NOTEST	1	1	http://genome.ucsc.edu/cgi-bin/hgTracks?db=human&position=chr1:54779711-54801267
0	ENSG00000006576	PHTF2	chr7:77798791-77957503	30.4469	19.598	28.8965	24.4134	20.2966	20.6065	819	535	1072	528	667	539	26.3138	21.7722	-0.273335	OK	0.40815	0.711597	http://genome.ucsc.edu/cgi-bin/hgTracks?db=human&position=chr7:77798791-77957503
1	ENSG00000006606	CCL26	chr7:75769532-75789896	1.42676	0.949952	1.36677	9.71291	8.97957	8.7398	6	4	8	37	48	44	1.24783	9.14409	2.87342	OK	0.0002	0.00268643	http://genome.ucsc.edu/cgi-bin/hgTracks?db=human&position=chr7:75769532-75789896
0	ENSG00000006607	FARP2	chr2:241356242-241509730	25.1553	24.2557	26.609	20.7524	15.5562	20.0203	633.166	529.235	922.606	377.878	436.325	427.111	25.34	18.7763	-0.432504	OK	0.40125	0.706911	http://genome.ucsc.edu/cgi-bin/hgTracks?db=human&position=chr2:241356242-241509730
0	ENSG00000006611	USH1C	chr11:17493894-17544416	0	0	0	0	0.0809672	0	0	0	0	0	1	0	0	0.0269891	inf	NOTEST	1	1	http://genome.ucsc.edu/cgi-bin/hgTracks?db=human&position=chr11:17493894-17544416
0	ENSG00000006625	GGCT	chr7:30496620-30634033	33.3053	17.5176	35.8239	34.1284	37.2459	26.0038	406	210.88	616.993	374	586.011	383.872	28.8823	32.4594	0.16845	OK	0.853	0.949012	http://genome.ucsc.edu/cgi-bin/hgTracks?db=human&position=chr7:30496620-30634033
0	ENSG00000006634	DBF4	chr7:87833567-87909541	58.3922	21.5235	62.9298	51.1261	49.7548	33.6399	834.157	329.155	1210	802.998	989	582	47.6152	44.8403	-0.0866276	OK	0.8092	0.93616	http://genome.ucsc.edu/cgi-bin/hgTracks?db=human&position=chr7:87833567-87909541
0	ENSG00000006638	TBXA2R	chr19:3594505-3606840	0.415769	0.444359	0.750494	0.448528	0.289804	0.656396	12	14	31	8	11	19	0.536874	0.464909	-0.207633	NOTEST	1	1	http://genome.ucsc.edu/cgi-bin/hgTracks?db=human&position=chr19:3594505-3606840
1	ENSG00000006652	IFRD1	chr7:112422967-112491062	39.8057	67.5989	54.9412	185.982	179.743	118.879	786	1310	1400	3346	4690	3164.9	54.1153	161.535	1.57773	OK	5e-05	0.000797421	http://genome.ucsc.edu/cgi-bin/hgTracks?db=human&position=chr7:112422967-112491062
0	ENSG00000006659	LGALS14	chr19:39704305-39709444	0	0	0	0	0	0	0	0	0	0	0	0	0	0	0	NOTEST	1	1	http://genome.ucsc.edu/cgi-bin/hgTracks?db=human&position=chr19:39704305-39709444
0	ENSG00000006695	COX10	chr17:14069495-14208677	7.44735	8.78569	6.66882	16.2019	13.1235	10.7455	170	187.999	205	307	339	248	7.63395	13.357	0.807091	OK	0.0123	0.0739553	http://genome.ucsc.edu/cgi-bin/hgTracks?db=human&position=chr17:14069495-14208677
0	ENSG00000006704	GTF2IRD1	chr7:74453789-74602604	42.4465	38.0724	35.2361	25.0547	21.1168	15.2831	735	1124	989	443	606	468	38.585	20.4849	-0.913481	OK	0.04125	0.17874	http://genome.ucsc.edu/cgi-bin/hgTracks?db=human&position=chr7:74453789-74602604
0	ENSG00000006712	PAF1	chr19:39385851-39391195	73.3833	32.771	83.7223	90.5838	91.8423	65.3983	1782	751	2433	1873	2639	1711	63.2922	82.6081	0.384256	OK	0.08325	0.288973	http://genome.ucsc.edu/cgi-bin/hgTracks?db=human&position=chr19:39385851-39391195
0	ENSG00000006715	VPS41	chr7:38722962-38932394	49.2577	104.676	46.1653	55.5792	62.7553	80.704	783	1283	1078	782	1105	1024	66.6997	66.3462	-0.00766865	OK	0.98365	0.992031	http://genome.ucsc.edu/cgi-bin/hgTracks?db=human&position=chr7:38722962-38932394
1	ENSG00000006740	ARHGAP44	chr17:12665889-12991643	0.0772442	0.198588	0.17754	1.93499	2.47403	1.79429	4	10.3214	13	73	93	77	0.151124	2.06777	3.77427	OK	5e-05	0.000797421	http://genome.ucsc.edu/cgi-bin/hgTracks?db=human&position=chr17:12665889-12991643
0	ENSG00000006744	ELAC2	chr17:12992390-13018187	173.767	86.2659	177.804	230.729	240.898	155.828	2080	1024	2970	2403	3484	2437	145.946	209.152	0.519119	OK	0.10925	0.344853	http://genome.ucsc.edu/cgi-bin/hgTracks?db=human&position=chr17:12992390-13018187
0	ENSG00000006747	SCIN	chr7:12570124-12660179	0	0.0322558	0.044233	0.703982	0.562846	0.298083	0	1	5	8	15	14	0.0254963	0.521637	4.35469	NOTEST	1	1	http://genome.ucsc.edu/cgi-bin/hgTracks?db=human&position=chr7:12570124-12660179
0	ENSG00000006756	ARSD	chrX:2903969-2929351	8.20108	9.66171	7.74202	1.26483	2.15781	3.64617	247	403.237	271.73	41.8121	66.1155	120	8.53494	2.35627	-1.85688	OK	0.00175	0.0158888	http://genome.ucsc.edu/cgi-bin/hgTracks?db=human&position=chrX:2903969-2929351
0	ENSG00000006757	PNPLA4	chrX:7898246-7927739	31.0774	33.02	27.832	15.9525	16.5566	18.0305	266	317	357	121	188	206	30.6431	16.8465	-0.863113	OK	0.00525	0.0381844	http://genome.ucsc.edu/cgi-bin/hgTracks?db=human&position=chrX:7898246-7927739
0	ENSG00000006788	MYH13	chr17:10291819-10373130	0	0	0	0.0895383	0.031207	0.268009	0	0	0	6.10433	3	24.2592	0	0.129585	inf	NOTEST	1	1	http://genome.ucsc.edu/cgi-bin/hgTracks?db=human&position=chr17:10291819-10373130
0	ENSG00000006831	ADIPOR2	chr12:1688573-1788678	16.9613	14.0708	19.617	14.5917	18.5548	12.4586	591	545	897	525	725	550	16.883	15.2017	-0.151344	OK	0.6389	0.858443	http://genome.ucsc.edu/cgi-bin/hgTracks?db=human&position=chr12:1688573-1788678
0	ENSG00000006837	CDKL3	chr5:134114710-134371047	2.11915	4.6708	1.82413	2.84031	2.66865	5.32388	15.256	48.0247	24.4125	20.8391	38.1257	51.0452	2.87136	3.61095	0.330643	OK	0.7651	0.918027	http://genome.ucsc.edu/cgi-bin/hgTracks?db=human&position=chr5:134114710-134371047
0	ENSG00000007001	UPP2	chr2:157876701-158136154	0	0.109564	0	0	0	0	0	1	0	0	0	0	0.0365213	0	#NAME?	NOTEST	1	1	http://genome.ucsc.edu/cgi-bin/hgTracks?db=human&position=chr2:157876701-158136154
0	ENSG00000007038	PRSS21	chr16:2817179-2826304	0	0	0	0	0	0	0	0	0	0	0	0	0	0	0	NOTEST	1	1	http://genome.ucsc.edu/cgi-bin/hgTracks?db=human&position=chr16:2817179-2826304
0	ENSG00000007047	MARK4	chr19:45071499-45305283	13.3218	20.646	12.9514	11.8192	12.2543	14.6491	184	289	253.994	148.996	218.999	276.998	15.6397	12.9075	-0.277004	OK	0.7509	0.912377	http://genome.ucsc.edu/cgi-bin/hgTracks?db=human&position=chr19:45071499-45305283
0	ENSG00000007062	PROM1	chr4:15960242-16084378	0	0	0	0	0	0.0909608	0	0	0	0	0	2	0	0.0303203	inf	NOTEST	1	1	http://genome.ucsc.edu/cgi-bin/hgTracks?db=human&position=chr4:15960242-16084378
0	ENSG00000007080	CCDC124	chr19:17933015-17943991	138.919	83.5483	116.443	208.69	239.382	180.559	1397	839	1645	1879	2821	2103	112.97	209.544	0.891308	OK	5e-05	0.000797421	http://genome.ucsc.edu/cgi-bin/hgTracks?db=human&position=chr19:17933015-17943991
0	ENSG00000007129	CEACAM21	chr19:41545191-41586844	0	0	0	0	0	0.0788723	0	0	0	0	0	1	0	0.0262908	inf	NOTEST	1	1	http://genome.ucsc.edu/cgi-bin/hgTracks?db=human&position=chr19:41545191-41586844
0	ENSG00000007168	PAFAH1B1	chr17:2593209-2685615	128.819	83.3352	141.74	147.17	123.872	101.703	2508.17	1941.49	3378.97	1948	2219	2148.99	117.965	124.248	0.0748679	OK	0.844	0.946279	http://genome.ucsc.edu/cgi-bin/hgTracks?db=human&position=chr17:2593209-2685615
0	ENSG00000007171	NOS2	chr17:27756765-27894752	0	0.0242875	0	0.126604	0.0449079	0.0158934	0	0.999884	0	6	3.00007	1	0.00809583	0.0624684	2.94788	NOTEST	1	1	http://genome.ucsc.edu/cgi-bin/hgTracks?db=human&position=chr17:27756765-27894752
0	ENSG00000007174	DNAH9	chr17:11598430-11997510	0	0	0.0184854	0	0	0.021467	0	0	1	0	0	1	0.0061618	0.00715567	0.215731	NOTEST	1	1	http://genome.ucsc.edu/cgi-bin/hgTracks?db=human&position=chr17:11598430-11997510
0	ENSG00000007202	KIAA0100	chr17:28455751-28645454	142.234	122.488	141.67	170.974	152.527	123.699	6155.14	5008.04	8666.06	6224.36	8230.64	6935.75	135.464	149.067	0.13805	OK	0.74935	0.911996	http://genome.ucsc.edu/cgi-bin/hgTracks?db=human&position=chr17:28455751-28645454
0	ENSG00000007216	SLC13A2	chr17:28455751-28645454	0	0	0	0	0	0	0	0	0	0	0	0	0	0	0	NOTEST	1	1	http://genome.ucsc.edu/cgi-bin/hgTracks?db=human&position=chr17:28455751-28645454
0	ENSG00000007237	GAS7	chr17:9910608-10198551	0.449986	0	0	5.39769	3.64721	4.15477	3	0	0	94	95	140	0.149995	4.39989	4.87448	OK	0.21015	0.501945	http://genome.ucsc.edu/cgi-bin/hgTracks?db=human&position=chr17:9910608-10198551
0	ENSG00000007255	TRAPPC6A	chr19:45071499-45305283	2.47539	10.358	2.83838	2.29365	3.77384	5.86748	14	61	27.0008	15.0003	34.0001	46.0003	5.22392	3.97832	-0.392975	OK	0.7383	0.907073	http://genome.ucsc.edu/cgi-bin/hgTracks?db=human&position=chr19:45071499-45305283
0	ENSG00000007264	MATK	chr19:3777969-3802129	0.208451	0.208299	0	0	0.115172	0.69985	1	1	0	0	1	7	0.138917	0.271674	0.967657	NOTEST	1	1	http://genome.ucsc.edu/cgi-bin/hgTracks?db=human&position=chr19:3777969-3802129
0	ENSG00000007306	CEACAM7	chr19:41673306-41706976	0	0	0	0	0	0	0	0	0	0	0	0	0	0	0	NOTEST	1	1	http://genome.ucsc.edu/cgi-bin/hgTracks?db=human&position=chr19:41673306-41706976
0	ENSG00000007312	CD79B	chr17:63928739-63932354	0	0	0	0.0879613	0	0.367948	0	0	0	1	0	2	0	0.15197	inf	NOTEST	1	1	http://genome.ucsc.edu/cgi-bin/hgTracks?db=human&position=chr17:63928739-63932354
0	ENSG00000007314	SCN4A	chr17:63938553-63972918	0	0.448169	0	0.23174	0.0781779	0.174401	0	7	0	5	10	9	0.14939	0.16144	0.111911	NOTEST	1	1	http://genome.ucsc.edu/cgi-bin/hgTracks?db=human&position=chr17:63938553-63972918
0	ENSG00000007341	ST7L	chr1:112466540-112671619	29.7024	27.058	27.3514	22.388	40.1954	33.743	242.238	362.2	370.965	220.691	421.244	397.046	28.0373	32.1088	0.195623	OK	0.7208	0.899871	http://genome.ucsc.edu/cgi-bin/hgTracks?db=human&position=chr1:112466540-112671619
0	ENSG00000007350	TKTL1	chrX:154257537-154330350	0	0	0	0	0	0.0267387	0	0	0	0	0	1	0	0.0089129	inf	NOTEST	1	1	http://genome.ucsc.edu/cgi-bin/hgTracks?db=human&position=chrX:154257537-154330350
0	ENSG00000007372	PAX6	chr11:31509699-32105755	0	0.080968	0	0.0352366	0.0250005	0.0603011	0	2.99629	0	1.00012	1	4.00065	0.0269893	0.0401794	0.574065	NOTEST	1	1	http://genome.ucsc.edu/cgi-bin/hgTracks?db=human&position=chr11:31509699-32105755
0	ENSG00000007376	RPUSD1	chr16:784973-800737	16.8304	12.1883	17.0456	16.1053	15.9832	15.8466	338.963	268	501.874	303	399.001	421	15.3548	15.9784	0.0574349	OK	0.89085	0.96078	http://genome.ucsc.edu/cgi-bin/hgTracks?db=human&position=chr16:784973-800737
0	ENSG00000007384	RHBDF1	chr16:58058-76355	14.271	21.8223	12.0786	13.6774	19.3192	23.1407	277	434	385	213	391	465	16.0573	18.7124	0.220766	OK	0.5138	0.787365	http://genome.ucsc.edu/cgi-bin/hgTracks?db=human&position=chr16:58058-76355
0	ENSG00000007392	LUC7L	chr16:188968-229463	46.9706	34.6857	50.3895	86.7482	110.835	64.8557	518	455	768	881	1472	960	44.0153	87.4796	0.990946	OK	0.00065	0.00714149	http://genome.ucsc.edu/cgi-bin/hgTracks?db=human&position=chr16:188968-229463
0	ENSG00000007402	CACNA2D2	chr3:50347329-50504244	0.196656	0.427191	0.332707	0.175943	0.104058	0.239691	6	13	14.2004	6.81944	5.99487	18.9971	0.318851	0.173231	-0.88019	NOTEST	1	1	http://genome.ucsc.edu/cgi-bin/hgTracks?db=human&position=chr3:50347329-50504244
0	ENSG00000007516	BAIAP3	chr16:1333600-1351911	1.87745	4.55573	1.09847	1.47928	1.97364	3.01321	27.1984	114.384	47.785	37.4238	71.5618	124.411	2.51055	2.15538	-0.220061	OK	0.7495	0.911996	http://genome.ucsc.edu/cgi-bin/hgTracks?db=human&position=chr16:1333600-1351911
0	ENSG00000007520	TSR3	chr16:1333600-1351911	36.3606	31.4829	40.5387	27.2837	31.197	33.0707	457.802	339.616	696.215	315.576	503.438	498.589	36.1274	30.5171	-0.243476	OK	0.3451	0.65472	http://genome.ucsc.edu/cgi-bin/hgTracks?db=human&position=chr16:1333600-1351911
0	ENSG00000007541	PIGQ	chr16:566994-584136	8.3887	9.30444	11.6828	9.50877	11.2313	10.7676	214	198	386.952	189	277.909	240.729	9.79198	10.5026	0.101068	OK	0.71895	0.898839	http://genome.ucsc.edu/cgi-bin/hgTracks?db=human&position=chr16:566994-584136
0	ENSG00000007545	CRAMP1	chr16:1612324-1702280	3.77451	4.92622	3.25726	7.82754	5.40475	2.56416	162.133	246.923	250.639	242.141	284.538	246.572	3.986	5.26548	0.401626	OK	0.59445	0.83634	http://genome.ucsc.edu/cgi-bin/hgTracks?db=human&position=chr16:1612324-1702280
0	ENSG00000007866	TEAD3	chr6:35473596-35497076	23.1848	22.3201	20.4599	19.5126	18.1638	19.7734	548	557	717	347	494	561	21.9883	19.1499	-0.199394	OK	0.51945	0.7906	http://genome.ucsc.edu/cgi-bin/hgTracks?db=human&position=chr6:35473596-35497076
0	ENSG00000007908	SELE	chr1:169662006-169894267	0	0	0	0	0	0	0	0	0	0	0	0	0	0	0	NOTEST	1	1	http://genome.ucsc.edu/cgi-bin/hgTracks?db=human&position=chr1:169662006-169894267
0	ENSG00000007923	DNAJC11	chr1:6624865-6701924	54.8818	41.1959	47.9616	58.497	41.9998	33.4714	773.167	579.821	1122.41	756.397	873.411	698.506	48.0131	44.6561	-0.104572	OK	0.8518	0.948862	http://genome.ucsc.edu/cgi-bin/hgTracks?db=human&position=chr1:6624865-6701924
1	ENSG00000007933	FMO3	chr1:171090876-171117819	0	0	0	6.08728	4.96376	6.45093	0	0	0	92	93	104	0	5.83399	inf	OK	5e-05	0.000797421	http://genome.ucsc.edu/cgi-bin/hgTracks?db=human&position=chr1:171090876-171117819
0	ENSG00000007944	MYLIP	chr6:16129124-16148248	14.5402	17.1033	15.5074	16.4143	15.3955	17.5887	346	412	568	371	490	528	15.717	16.4662	0.0671808	OK	0.7756	0.92217	http://genome.ucsc.edu/cgi-bin/hgTracks?db=human&position=chr6:16129124-16148248
0	ENSG00000007952	NOX1	chrX:100843323-100874345	0.1375	0.138739	0.328138	0.169375	0.501684	0.266067	4	3	6	2	6	3	0.201459	0.312375	0.632795	NOTEST	1	1	http://genome.ucsc.edu/cgi-bin/hgTracks?db=human&position=chrX:100843323-100874345
0	ENSG00000007968	E2F2	chr1:23506429-23531220	2.89677	0.826062	4.80504	2.17405	1.83162	2.48542	156	54	295	73	65	146	2.84262	2.1637	-0.393725	OK	0.43215	0.728922	http://genome.ucsc.edu/cgi-bin/hgTracks?db=human&position=chr1:23506429-23531220
0	ENSG00000008018	PSMB1	chr6:170535116-170553341	336.778	150.31	331.538	296.34	309.071	272.238	3253	1495	4477	2582	3775	3127	272.875	292.55	0.100441	OK	0.635	0.855878	http://genome.ucsc.edu/cgi-bin/hgTracks?db=human&position=chr6:170535116-170553341
0	ENSG00000008056	SYN1	chrX:47561099-47630305	0.437483	0.146059	0.104744	0	0.0629242	0.243796	4.00262	3	1.99995	0	2.99956	2.99997	0.229429	0.10224	-1.16608	NOTEST	1	1	http://genome.ucsc.edu/cgi-bin/hgTracks?db=human&position=chrX:47561099-47630305
0	ENSG00000008083	JARID2	chr6:15246295-15522040	17.3036	17.7314	13.7436	19.2916	23.456	19.5495	1149.99	1214	1273	1278	2133	1516	16.2595	20.7657	0.352917	OK	0.10955	0.345305	http://genome.ucsc.edu/cgi-bin/hgTracks?db=human&position=chr6:15246295-15522040
0	ENSG00000008086	CDKL5	chrX:18425582-18672109	0.289926	0.290591	0.111889	1.81961	1.58819	2.43971	7	13	13	106	181	193	0.230802	1.94917	3.07813	OK	0.0029	0.023904	http://genome.ucsc.edu/cgi-bin/hgTracks?db=human&position=chrX:18425582-18672109
0	ENSG00000008118	CAMK1G	chr1:209583716-209613938	0.0680722	0.204747	0.194654	0.216208	0.212907	0.197802	2	6	8	2	8	7	0.155824	0.208972	0.423389	NOTEST	1	1	http://genome.ucsc.edu/cgi-bin/hgTracks?db=human&position=chr1:209583716-209613938
0	ENSG00000008128	CDK11A	chr1:1702729-1745992	17.1086	16.8752	22.5507	16.3276	18.2738	17.7063	182.862	111.202	291.83	172.085	261.276	148.974	18.8448	17.4359	-0.112109	OK	0.79595	0.931074	http://genome.ucsc.edu/cgi-bin/hgTracks?db=human&position=chr1:1702729-1745992
0	ENSG00000008130	NADK	chr1:1751231-1780457	80.1646	107.731	102.087	110.728	94.3555	86.5396	779	774	1266	784	1148	950	96.6609	97.2077	0.00813828	OK	0.98685	0.993559	http://genome.ucsc.edu/cgi-bin/hgTracks?db=human&position=chr1:1751231-1780457
0	ENSG00000008196	TFAP2B	chr6:50818722-50847613	0	0	0	0	0	0.011332	0	0	0	0	0	1	0	0.00377733	inf	NOTEST	1	1	http://genome.ucsc.edu/cgi-bin/hgTracks?db=human&position=chr6:50818722-50847613
0	ENSG00000008197	TFAP2D	chr6:50713827-50772988	0	0	0	0	0	0	0	0	0	0	0	0	0	0	0	NOTEST	1	1	http://genome.ucsc.edu/cgi-bin/hgTracks?db=human&position=chr6:50713827-50772988
0	ENSG00000008226	DLEC1	chr3:38039204-38137242	0.276149	0.843109	0.244372	0.120281	0.14281	0.553271	9.7589	36.9172	14.9559	4.9263	9.14131	27.0608	0.454543	0.272121	-0.74017	NOTEST	1	1	http://genome.ucsc.edu/cgi-bin/hgTracks?db=human&position=chr3:38039204-38137242
0	ENSG00000008256	CYTH3	chr7:6161775-6272644	63.1933	68.1214	52.3043	34.4902	40.0972	35.485	1334	1645	1667	727	1072	1009	61.2063	36.6908	-0.738261	OK	0.0455	0.191646	http://genome.ucsc.edu/cgi-bin/hgTracks?db=human&position=chr7:6161775-6272644
1	ENSG00000008277	ADAM22	chr7:87934142-88202889	6.58318	5.745	4.96087	1.49062	0.43889	1.55265	184	228	247	33	24	49	5.76302	1.16072	-2.3118	OK	0.0004	0.00478236	http://genome.ucsc.edu/cgi-bin/hgTracks?db=human&position=chr7:87934142-88202889
0	ENSG00000008282	SYPL1	chr7:106090502-106112576	55.3755	46.7232	59.9175	94.9021	95.7793	83.5846	965	875	1463	1431	2038	1615	54.0054	91.422	0.759437	OK	0.0075	0.0503323	http://genome.ucsc.edu/cgi-bin/hgTracks?db=human&position=chr7:106090502-106112576
0	ENSG00000008283	CYB561	chr17:63432303-63446378	34.9584	47.5024	31.8575	38.3833	41.6724	62.7419	880	1137	1084	899	1353	1777	38.1061	47.5992	0.320915	OK	0.2684	0.570706	http://genome.ucsc.edu/cgi-bin/hgTracks?db=human&position=chr17:63432303-63446378
0	ENSG00000008294	SPAG9	chr17:50962173-51120865	73.6856	72.1498	77.1297	149.228	115.741	114.757	2335	1984	3284	3128	4307	3287	74.3217	126.575	0.768141	OK	0.05805	0.226031	http://genome.ucsc.edu/cgi-bin/hgTracks?db=human&position=chr17:50962173-51120865
0	ENSG00000008300	CELSR3	chr3:48636468-48662915	2.4574	4.46326	2.13208	2.3583	2.28328	3.02389	168	453	221	184	230	325	3.01758	2.55516	-0.239979	OK	0.6577	0.870234	http://genome.ucsc.edu/cgi-bin/hgTracks?db=human&position=chr3:48636468-48662915
0	ENSG00000008311	AASS	chr7:122075646-122144280	27.4209	24.1606	26.8633	14.5204	16.4711	12.4407	1043	911	1417	496	786	570	26.1483	14.4774	-0.852913	OK	5e-05	0.000797421	http://genome.ucsc.edu/cgi-bin/hgTracks?db=human&position=chr7:122075646-122144280
0	ENSG00000008323	PLEKHG6	chr12:6310435-6328506	1.0176	0.938245	0.714318	0.206441	0.293162	0.685672	8	16	19	3	6	8	0.890054	0.395092	-1.1717	OK	0.0814	0.284908	http://genome.ucsc.edu/cgi-bin/hgTracks?db=human&position=chr12:6310435-6328506
0	ENSG00000008324	SS18L2	chr3:42547968-42665854	21.673	15.4203	26.8096	21.5952	26.2397	27.6126	162	115.102	288.31	146	254	253.051	21.301	25.1492	0.239589	OK	0.84735	0.947671	http://genome.ucsc.edu/cgi-bin/hgTracks?db=human&position=chr3:42547968-42665854
0	ENSG00000008382	MPND	chr19:4343526-4360086	6.19979	5.75767	8.47636	4.22851	5.34887	4.3502	46.8792	53.9851	84.3417	32.3727	54.3514	62.4266	6.81127	4.64253	-0.553014	OK	0.4318	0.728541	http://genome.ucsc.edu/cgi-bin/hgTracks?db=human&position=chr19:4343526-4360086
0	ENSG00000008394	MGST1	chr12:16347141-16610594	372.59	272.534	315.422	273.182	288.917	238.988	1294	1093	1471	1002	1347	974	320.182	267.029	-0.261894	OK	0.33845	0.648245	http://genome.ucsc.edu/cgi-bin/hgTracks?db=human&position=chr12:16347141-16610594
0	ENSG00000008405	CRY1	chr12:106991363-107123314	17.1888	7.02549	13.1869	19.8566	15.9589	11.2963	535	231	721	565	695	471	12.4671	15.7039	0.333006	OK	0.20565	0.497894	http://genome.ucsc.edu/cgi-bin/hgTracks?db=human&position=chr12:106991363-107123314
0	ENSG00000008438	PGLYRP1	chr19:45995460-46023065	0.295994	0.59223	0.318285	0.326509	0.116115	0.616443	2	4	3	2.00014	1	5	0.40217	0.353022	-0.188043	NOTEST	1	1	http://genome.ucsc.edu/cgi-bin/hgTracks?db=human&position=chr19:45995460-46023065
0	ENSG00000008441	NFIX	chr19:12995607-13098796	8.53018	17.3042	11.9384	6.16518	9.45919	9.24102	171	422	270	145	217	207	12.5909	8.28846	-0.603208	OK	0.2731	0.576803	http://genome.ucsc.edu/cgi-bin/hgTracks?db=human&position=chr19:12995607-13098796
0	ENSG00000008513	ST3GAL1	chr8:133454847-133571940	8.89905	10.4267	10.0713	18.9309	18.7788	24.8374	268	393	405	478	793	687	9.79902	20.849	1.08927	OK	0.0078	0.0518715	http://genome.ucsc.edu/cgi-bin/hgTracks?db=human&position=chr8:133454847-133571940
0	ENSG00000008516	MMP25	chr16:3046680-3060726	0.111683	0.325725	0.35544	0.510775	0.0411181	0.482154	0.841295	5.16072	3.28476	6.06601	2.31629	8.4659	0.264283	0.344682	0.383186	NOTEST	1	1	http://genome.ucsc.edu/cgi-bin/hgTracks?db=human&position=chr16:3046680-3060726
0	ENSG00000008517	IL32	chr16:3065296-3087100	48.6512	38.7579	37.2166	26.3002	25.9586	39.5921	360.964	303.667	409.616	194	285	397.638	41.5419	30.617	-0.440235	OK	0.091	0.306575	http://genome.ucsc.edu/cgi-bin/hgTracks?db=human&position=chr16:3065296-3087100
0	ENSG00000008710	PKD1	chr16:2039814-2135898	13.3373	27.9268	15.747	13.3916	13.0844	10.4187	414.829	1091	704.652	404.251	504	561.729	19.0037	12.2982	-0.627826	OK	0.13655	0.395468	http://genome.ucsc.edu/cgi-bin/hgTracks?db=human&position=chr16:2039814-2135898
0	ENSG00000008735	MAPK8IP2	chr22:50568860-50613981	0.0423205	0.21611	0.068464	0.296059	0.395454	0.658254	3.00001	10.0001	4.00003	12.0003	22	34	0.108965	0.449922	2.04581	NOTEST	1	1	http://genome.ucsc.edu/cgi-bin/hgTracks?db=human&position=chr22:50568860-50613981
0	ENSG00000008838	MED24	chr17:40019096-40100725	48.0343	61.2808	50.2521	73.0311	72.0095	51.6935	618	718	833	777	948	866.999	53.1891	65.578	0.302083	OK	0.40725	0.710976	http://genome.ucsc.edu/cgi-bin/hgTracks?db=human&position=chr17:40019096-40100725
0	ENSG00000008853	RHOBTB2	chr8:22687658-23083619	4.07504	2.4674	5.81227	3.45952	2.72783	2.2384	172.145	125.237	252.694	50.0495	83.0033	94.4997	4.11824	2.80858	-0.552184	OK	0.5184	0.790359	http://genome.ucsc.edu/cgi-bin/hgTracks?db=human&position=chr8:22687658-23083619
0	ENSG00000008869	HEATR5B	chr2:36968382-37084342	6.22437	7.1648	8.45465	7.19059	6.86043	8.62688	526	578	809	502	704	716	7.28127	7.5593	0.0540615	OK	0.82235	0.940008	http://genome.ucsc.edu/cgi-bin/hgTracks?db=human&position=chr2:36968382-37084342
0	ENSG00000008952	SEC62	chr3:169939352-169998373	81.0236	59.9335	83.1917	78.2225	95.1262	52.3517	1758	1257	2504	1574	2456	1548	74.7163	75.2335	0.00995253	OK	0.9713	0.986868	http://genome.ucsc.edu/cgi-bin/hgTracks?db=human&position=chr3:169939352-169998373
0	ENSG00000008988	RPS20	chr8:56067294-56074581	662.868	571.887	613.517	786.815	846.641	871.967	3670	3174	4745	3958	5981	5806	616.091	835.141	0.438876	OK	0.03665	0.16418	http://genome.ucsc.edu/cgi-bin/hgTracks?db=human&position=chr8:56067294-56074581
0	ENSG00000009307	CSDE1	chr1:114716912-114758676	544.403	510.751	490.968	629.827	658.672	502.176	11414	9514	14791	11916	17735	12196	515.374	596.892	0.21185	OK	0.55845	0.81578	http://genome.ucsc.edu/cgi-bin/hgTracks?db=human&position=chr1:114716912-114758676
0	ENSG00000009335	UBE3C	chr7:157138912-157269372	76.6405	70.0521	81.3474	68.3642	61.8234	67.1664	3867	2827	5403	2849	3536	3105	76.0133	65.7847	-0.208501	OK	0.4483	0.740847	http://genome.ucsc.edu/cgi-bin/hgTracks?db=human&position=chr7:157138912-157269372
0	ENSG00000009413	REV3L	chr6:111299027-111606278	12.052	27.1468	9.87554	14.3394	17.5996	18.774	566.41	774.837	824.739	435.806	637.239	557.796	16.3581	16.9043	0.047386	OK	0.9535	0.980524	http://genome.ucsc.edu/cgi-bin/hgTracks?db=human&position=chr6:111299027-111606278
0	ENSG00000009694	TENM1	chrX:123959232-124963817	0	0	0	0.158649	0.037496	0.064702	0	0	0	24.0014	8	13	0	0.086949	inf	NOTEST	1	1	http://genome.ucsc.edu/cgi-bin/hgTracks?db=human&position=chrX:123959232-124963817
0	ENSG00000009709	PAX7	chr1:18631005-18748866	0	0	0	0.0560918	0.0111433	0.0118317	0	0	0	1	1	1	0	0.0263556	inf	NOTEST	1	1	http://genome.ucsc.edu/cgi-bin/hgTracks?db=human&position=chr1:18631005-18748866
0	ENSG00000009724	MASP2	chr1:11012343-11047233	0.599638	0.832743	1.07515	0.343327	0.329391	0.56898	17.6089	24.3917	43.915	9.15023	12.3711	20.0004	0.835844	0.413899	-1.01395	OK	0.5026	0.779145	http://genome.ucsc.edu/cgi-bin/hgTracks?db=human&position=chr1:11012343-11047233
0	ENSG00000009765	IYD	chr6:150368891-150405969	0	0	0	0	0	0.00863208	0	0	0	0	0	1	0	0.00287736	inf	NOTEST	1	1	http://genome.ucsc.edu/cgi-bin/hgTracks?db=human&position=chr6:150368891-150405969
0	ENSG00000009780	FAM76A	chr1:27725978-27763122	8.73809	6.79741	7.405	13.8698	14.3395	12.2895	149	140	205	190	292	292	7.64683	13.4996	0.81998	OK	0.0383	0.169503	http://genome.ucsc.edu/cgi-bin/hgTracks?db=human&position=chr1:27725978-27763122
0	ENSG00000009790	TRAF3IP3	chr1:209756031-209784559	0	0.202144	0.0297825	0	0.0312184	0.0360094	0	7.35583	1.31229	0	1.25765	1.36625	0.0773088	0.0224093	-1.78654	NOTEST	1	1	http://genome.ucsc.edu/cgi-bin/hgTracks?db=human&position=chr1:209756031-209784559
0	ENSG00000009830	POMT2	chr14:77274955-77331597	50.0984	42.5416	53.777	81.3513	72.5172	66.0194	404	430	548	490	611	597	48.8057	73.296	0.586685	OK	0.23345	0.52826	http://genome.ucsc.edu/cgi-bin/hgTracks?db=human&position=chr14:77274955-77331597
0	ENSG00000009844	VTA1	chr6:142147161-142224689	34.0883	19.434	35.294	39.6907	34.8691	27.002	699	392	1011	726	928	675	29.6054	33.8539	0.193462	OK	0.4175	0.718095	http://genome.ucsc.edu/cgi-bin/hgTracks?db=human&position=chr6:142147161-142224689
0	ENSG00000009950	MLXIPL	chr7:73593193-73624543	0.617858	6.55862	1.03984	0.73507	1.26637	1.74345	14	90	17	10	19	26	2.73877	1.2483	-1.13357	OK	0.1645	0.44388	http://genome.ucsc.edu/cgi-bin/hgTracks?db=human&position=chr7:73593193-73624543
0	ENSG00000009954	BAZ1B	chr7:73440397-73522278	45.5906	32.9124	46.0748	32.8557	27.8195	23.1343	3284	2264	4571	2162	2545	1959	41.5259	27.9365	-0.571862	OK	0.0068	0.0468294	http://genome.ucsc.edu/cgi-bin/hgTracks?db=human&position=chr7:73440397-73522278
0	ENSG00000010017	RANBP9	chr6:13615326-13711564	31.7338	50.6873	31.7435	46.3256	39.4534	40.5671	1009.86	1221.47	1404.23	1256.75	1626.9	1477.15	38.0549	42.1154	0.146267	OK	0.77925	0.923631	http://genome.ucsc.edu/cgi-bin/hgTracks?db=human&position=chr6:13615326-13711564
0	ENSG00000010030	ETV7	chr6:36354090-36491143	0.438427	0.682598	0.699946	0.233136	0.25664	0.378433	8	11	17.013	3.00098	5.9744	7.00106	0.60699	0.289403	-1.06859	NOTEST	1	1	http://genome.ucsc.edu/cgi-bin/hgTracks?db=human&position=chr6:36354090-36491143
0	ENSG00000010072	SPRTN	chr1:231332752-231355023	15.0615	9.81916	18.6127	17.3172	14.1995	9.72306	293	187.759	497.938	283.507	340.603	247.742	14.4978	13.7466	-0.0767592	OK	0.88125	0.958022	http://genome.ucsc.edu/cgi-bin/hgTracks?db=human&position=chr1:231332752-231355023
0	ENSG00000010165	METTL13	chr1:171781663-171814023	27.4848	22.8802	36.5786	28.3331	28.5737	25.2299	686	497	943	464	753	661	28.9812	27.3789	-0.0820529	OK	0.81065	0.936605	http://genome.ucsc.edu/cgi-bin/hgTracks?db=human&position=chr1:171781663-171814023
0	ENSG00000010219	DYRK4	chr12:4562203-4851927	33.4505	29.0571	25.4043	59.1611	67.4667	49.6018	183.253	149.999	205.591	306	481.488	323.774	29.304	58.7432	1.00333	OK	0.0697	0.256703	http://genome.ucsc.edu/cgi-bin/hgTracks?db=human&position=chr12:4562203-4851927
0	ENSG00000010244	ZNF207	chr17:32266175-32381886	117.986	97.8018	139.936	124.884	82.5988	84.118	2774.74	2695.24	4701.06	2185.1	2366.21	2411.65	118.575	97.2003	-0.286763	OK	0.39595	0.701924	http://genome.ucsc.edu/cgi-bin/hgTracks?db=human&position=chr17:32266175-32381886
0	ENSG00000010256	UQCRC1	chr3:48599001-48610976	320.278	236.046	290.406	367.262	392.467	415.781	2494	1658	3123	2590	3942	3715	282.243	391.837	0.473312	OK	0.057	0.223473	http://genome.ucsc.edu/cgi-bin/hgTracks?db=human&position=chr3:48599001-48610976
0	ENSG00000010270	STARD3NL	chr7:38178221-38230671	61.1734	30.4719	56.5592	54.461	55.6808	55.0325	893	505	1174	747	1043	988	49.4015	55.0581	0.1564	OK	0.4958	0.774394	http://genome.ucsc.edu/cgi-bin/hgTracks?db=human&position=chr7:38178221-38230671
0	ENSG00000010278	CD9	chr12:6199714-6238271	108.949	65.6508	97.7216	95.8306	94.2875	133.313	1132	658	1425	894	1265	1638	90.7738	107.81	0.248148	OK	0.25805	0.558401	http://genome.ucsc.edu/cgi-bin/hgTracks?db=human&position=chr12:6199714-6238271
0	ENSG00000010282	HHATL	chr3:42692662-43060211	0	0	0	0	0	0	0	0	0	0	0	0	0	0	0	NOTEST	1	1	http://genome.ucsc.edu/cgi-bin/hgTracks?db=human&position=chr3:42692662-43060211
0	ENSG00000010292	NCAPD2	chr12:6491885-6531955	173.515	62.5351	187.229	153.484	113.519	138.235	4849.79	1673.59	7045.93	4300.88	4608.72	4186.67	141.093	135.079	-0.0628381	OK	0.8756	0.956335	http://genome.ucsc.edu/cgi-bin/hgTracks?db=human&position=chr12:6491885-6531955
0	ENSG00000010295	IFFO1	chr12:6538374-6556083	0.486045	0.484919	0.282057	0.425984	0.946574	0.427205	18	15	15	14	30	19	0.417674	0.599921	0.522396	NOTEST	1	1	http://genome.ucsc.edu/cgi-bin/hgTracks?db=human&position=chr12:6538374-6556083
0	ENSG00000010310	GIPR	chr19:45668243-45683724	1.84443	1.87032	2.20824	0.446325	0.764421	1.4427	40	28	62	8	20	26	1.97433	0.884482	-1.15846	OK	0.0851	0.2932	http://genome.ucsc.edu/cgi-bin/hgTracks?db=human&position=chr19:45668243-45683724
0	ENSG00000010318	PHF7	chr3:52410656-52423641	8.19242	7.45702	9.74262	2.56018	2.42884	5.29498	89	108	140	39	48	82	8.46402	3.428	-1.30398	OK	0.0052	0.037946	http://genome.ucsc.edu/cgi-bin/hgTracks?db=human&position=chr3:52410656-52423641
0	ENSG00000010319	SEMA3G	chr3:52433052-52445085	0.827971	0.129992	0.479318	0.391084	0.689553	0.554484	15	8	18	13	19	11	0.479094	0.54504	0.186054	NOTEST	1	1	http://genome.ucsc.edu/cgi-bin/hgTracks?db=human&position=chr3:52433052-52445085
0	ENSG00000010322	NISCH	chr3:52455117-52493071	23.6865	44.5956	28.3992	21.343	20.4711	19.3855	744	1172	1124	488	716	671	32.2271	20.3999	-0.659719	OK	0.03885	0.171163	http://genome.ucsc.edu/cgi-bin/hgTracks?db=human&position=chr3:52455117-52493071
0	ENSG00000010327	STAB1	chr3:52495337-52770949	0.039339	0.0788809	0.100265	0.489825	0.162109	0.0767493	1.01087	2.02195	5.04111	4.15739	2.06168	2.00134	0.0728283	0.242894	1.73776	NOTEST	1	1	http://genome.ucsc.edu/cgi-bin/hgTracks?db=human&position=chr3:52495337-52770949
0	ENSG00000010361	FUZ	chr19:49766967-49817376	4.03973	7.3118	6.77313	5.13603	3.64784	6.57054	70.3897	105.958	108.006	35.379	43.4707	69.4952	6.04155	5.11814	-0.2393	OK	0.733	0.905162	http://genome.ucsc.edu/cgi-bin/hgTracks?db=human&position=chr19:49766967-49817376
0	ENSG00000010379	SLC6A13	chr12:220620-262873	0	0	0	0	0.148365	0.179402	0	0	0	0	2	1	0	0.109256	inf	NOTEST	1	1	http://genome.ucsc.edu/cgi-bin/hgTracks?db=human&position=chr12:220620-262873
0	ENSG00000010404	IDS	chrX:149476989-149550510	17.2429	28.0533	15.2469	19.9775	14.3803	18.1485	526.466	819.448	601.003	383.639	513.708	544.454	20.181	17.5021	-0.205472	OK	0.5875	0.832244	http://genome.ucsc.edu/cgi-bin/hgTracks?db=human&position=chrX:149476989-149550510
0	ENSG00000010438	PRSS3	chr9:33750465-33920404	4.92114	14.3074	6.98606	57.4753	55.7993	60.4651	30.9994	33	40.9991	112	176.999	170	8.7382	57.9132	2.72848	OK	0.01295	0.0769447	http://genome.ucsc.edu/cgi-bin/hgTracks?db=human&position=chr9:33750465-33920404
0	ENSG00000010539	ZNF200	chr16:3188211-3236221	4.01232	4.35564	5.18429	6.39153	5.78367	4.6061	90	120	175	132	170	137	4.51742	5.59377	0.308321	OK	0.35325	0.662551	http://genome.ucsc.edu/cgi-bin/hgTracks?db=human&position=chr16:3188211-3236221
0	ENSG00000010610	CD4	chr12:6786857-6820808	0	0	0	0	0	0.0744069	0	0	0	0	0	1	0	0.0248023	inf	NOTEST	1	1	http://genome.ucsc.edu/cgi-bin/hgTracks?db=human&position=chr12:6786857-6820808
0	ENSG00000010626	LRRC23	chr12:6867118-6923698	2.92085	3.73193	2.96659	4.37585	4.50802	4.79639	40.7007	43.4979	49.702	38.1218	60.1001	62.9454	3.20646	4.56009	0.508082	OK	0.44015	0.734264	http://genome.ucsc.edu/cgi-bin/hgTracks?db=human&position=chr12:6867118-6923698
0	ENSG00000010671	BTK	chrX:101349446-101390796	0.059383	0	0	0.209188	0.0291155	0.0309146	2	0	0	2	1	1	0.0197943	0.0897394	2.18066	NOTEST	1	1	http://genome.ucsc.edu/cgi-bin/hgTracks?db=human&position=chrX:101349446-101390796
1	ENSG00000010704	HFE	chr6:26087280-26098343	28.8679	19.753	23.8948	8.06758	7.14904	6.7301	503	428	690	109	143	139	24.1719	7.31557	-1.72429	OK	5e-05	0.000797421	http://genome.ucsc.edu/cgi-bin/hgTracks?db=human&position=chr6:26087280-26098343
0	ENSG00000010803	SCMH1	chr1:41014589-41242154	20.6761	33.9333	18.7707	25.0714	23.5608	24.1256	422.955	768.79	643.605	499.906	605.784	633.262	24.46	24.2526	-0.012286	OK	0.9742	0.987985	http://genome.ucsc.edu/cgi-bin/hgTracks?db=human&position=chr1:41014589-41242154
0	ENSG00000010810	FYN	chr6:111660331-111873452	54.363	79.0982	51.9422	29.6425	39.6155	49.7297	587	791	767	330	588	662	61.8011	39.6626	-0.639855	OK	0.02205	0.114865	http://genome.ucsc.edu/cgi-bin/hgTracks?db=human&position=chr6:111660331-111873452
0	ENSG00000010818	HIVEP2	chr6:142748442-142956698	4.16922	4.20485	3.63975	5.66541	5.024	5.84735	525.497	526	651	649	816	801	4.00461	5.51225	0.460981	OK	0.10905	0.34453	http://genome.ucsc.edu/cgi-bin/hgTracks?db=human&position=chr6:142748442-142956698
0	ENSG00000010932	FMO1	chr1:171247579-171285978	0	0	0	0	0	0	0	0	0	0	0	0	0	0	0	NOTEST	1	1	http://genome.ucsc.edu/cgi-bin/hgTracks?db=human&position=chr1:171247579-171285978
0	ENSG00000011007	ELOA	chr1:23743154-23778287	33.78	23.3842	33.0761	34.8002	35.8208	25.9563	1298.7	951.01	1776.34	1274	1816.92	1294.33	30.0801	32.1924	0.0979118	OK	0.6493	0.864903	http://genome.ucsc.edu/cgi-bin/hgTracks?db=human&position=chr1:23743154-23778287
0	ENSG00000011009	LYPLA2	chr1:23790969-23795539	70.2066	40.6952	61.8911	42.0268	38.0121	37.8151	543	400	740	307	447	447	57.5976	39.2847	-0.552042	OK	0.08805	0.299557	http://genome.ucsc.edu/cgi-bin/hgTracks?db=human&position=chr1:23790969-23795539
0	ENSG00000011021	CLCN6	chr1:11761786-11848345	7.37898	13.4499	10.0507	5.91884	4.35044	9.20665	214.71	401.642	362.949	147.916	202	222	10.2932	6.49198	-0.664963	OK	0.20725	0.498957	http://genome.ucsc.edu/cgi-bin/hgTracks?db=human&position=chr1:11761786-11848345
1	ENSG00000011028	MRC2	chr17:62626030-62693597	15.9424	24.0517	18.1165	8.87341	6.40342	9.46938	751.526	850.295	914.947	344.897	445.341	433.53	19.3702	8.24874	-1.23159	OK	0.0009	0.00935183	http://genome.ucsc.edu/cgi-bin/hgTracks?db=human&position=chr17:62626030-62693597
0	ENSG00000011052	NME1-NME2	chr17:51153535-51171747	8.52153	10.4357	7.75127	27.6071	36.1883	21.8013	91.3147	111.665	116.022	268.34	495.076	280.901	8.90283	28.5322	1.68026	OK	0.48905	0.769109	http://genome.ucsc.edu/cgi-bin/hgTracks?db=human&position=chr17:51153535-51171747
0	ENSG00000011083	SLC6A7	chr5:150189956-150290291	0	0	0.0637637	0	0.0168215	0	0	0	4.07441	0	1	0	0.0212546	0.00560717	-1.92243	NOTEST	1	1	http://genome.ucsc.edu/cgi-bin/hgTracks?db=human&position=chr5:150189956-150290291
0	ENSG00000011105	TSPAN9	chr12:3077354-3286564	27.8282	18.3979	27.6218	14.2812	9.54475	9.60612	752	531	1085	300	286	338	24.616	11.144	-1.14333	OK	0.01295	0.0769447	http://genome.ucsc.edu/cgi-bin/hgTracks?db=human&position=chr12:3077354-3286564
0	ENSG00000011114	BTBD7	chr14:93237549-93333092	4.44406	4.42532	5.38352	3.73498	3.03609	5.42773	46	71	59	26	43	43	4.75097	4.06627	-0.224516	OK	0.8417	0.945811	http://genome.ucsc.edu/cgi-bin/hgTracks?db=human&position=chr14:93237549-93333092
0	ENSG00000011132	APBA3	chr19:3750818-3761699	18.4436	17.3278	23.4148	22.9393	24.271	24.8247	236.376	275.253	392	348.273	408.744	483.337	19.7287	24.0117	0.283438	OK	0.42455	0.723704	http://genome.ucsc.edu/cgi-bin/hgTracks?db=human&position=chr19:3750818-3761699
0	ENSG00000011143	MKS1	chr17:58205436-58268518	11.1621	13.6599	12.8067	16.6931	15.2616	17.1556	143	170	170.996	194	300	266	12.5429	16.3701	0.384187	OK	0.28775	0.593657	http://genome.ucsc.edu/cgi-bin/hgTracks?db=human&position=chr17:58205436-58268518
0	ENSG00000011198	ABHD5	chr3:43286511-43734371	39.3645	21.6231	51.5598	53.2557	57.5666	40.1741	619	298	969.985	773.002	1053	646	37.5158	50.3321	0.42398	OK	0.3192	0.629604	http://genome.ucsc.edu/cgi-bin/hgTracks?db=human&position=chr3:43286511-43734371
0	ENSG00000011201	ANOS1	chrX:8528873-8732186	10.9919	14.3825	9.40455	23.1125	20.5172	18.4453	708	830	762	1117	1388	1146	11.593	20.6917	0.835799	OK	0.0234	0.119565	http://genome.ucsc.edu/cgi-bin/hgTracks?db=human&position=chrX:8528873-8732186
0	ENSG00000011243	AKAP8L	chr19:15353384-15419141	62.9208	52.066	68.1275	103.821	106.222	76.2629	912.808	652.955	1336.66	1216.83	1712.39	1201.85	61.0381	95.4353	0.644811	OK	0.0591	0.228755	http://genome.ucsc.edu/cgi-bin/hgTracks?db=human&position=chr19:15353384-15419141
0	ENSG00000011258	MBTD1	chr17:51177424-51260163	6.03585	12.9216	6.76497	6.86292	6.47657	6.66359	271	558	414	259	382	378	8.57414	6.66769	-0.362801	OK	0.25005	0.548361	http://genome.ucsc.edu/cgi-bin/hgTracks?db=human&position=chr17:51177424-51260163
0	ENSG00000011260	UTP18	chr17:51260527-51297936	87.7937	56.9796	80.3972	103.529	81.5311	76.2903	1622	1049	2237	1531	1896	1490	75.0568	87.1168	0.214968	OK	0.39575	0.701924	http://genome.ucsc.edu/cgi-bin/hgTracks?db=human&position=chr17:51260527-51297936
0	ENSG00000011275	RNF216	chr7:5620046-5781739	23.1533	30.9483	24.6412	19.6709	22.0108	14.0453	1088	1213	1611	855	1119	861.999	26.2476	18.5757	-0.498773	OK	0.0651	0.24467	http://genome.ucsc.edu/cgi-bin/hgTracks?db=human&position=chr7:5620046-5781739
0	ENSG00000011295	TTC19	chr17:15976559-16353656	32.7511	34.5655	32.2705	39.653	44.5319	36.8115	891.085	964.555	1271.82	982.295	1523.22	1224.85	33.1957	40.3321	0.280932	OK	0.55835	0.81578	http://genome.ucsc.edu/cgi-bin/hgTracks?db=human&position=chr17:15976559-16353656
0	ENSG00000011304	PTBP1	chr19:797074-812327	530.63	255.238	515.643	610.495	634.102	474.754	4564	2242	6201	5106	7108	4445	433.837	573.117	0.401676	OK	0.3308	0.640907	http://genome.ucsc.edu/cgi-bin/hgTracks?db=human&position=chr19:797074-812327
0	ENSG00000011332	DPF1	chr19:38211005-38229714	3.9469	0.971658	5.20254	5.65539	4.63988	2.06184	40	14	68	73	65	36	3.3737	4.11904	0.287975	OK	0.57255	0.823341	http://genome.ucsc.edu/cgi-bin/hgTracks?db=human&position=chr19:38211005-38229714
0	ENSG00000011347	SYT7	chr11:61515312-61581148	0	0.0668626	0.0116892	1.6024	1.72055	1.77772	0	4	1	28	75	84.9999	0.0261839	1.70022	6.0209	OK	0.04475	0.189529	http://genome.ucsc.edu/cgi-bin/hgTracks?db=human&position=chr11:61515312-61581148
0	ENSG00000011376	LARS2	chr3:45388505-45549421	22.9297	19.4476	19.4495	24.8009	21.8888	19.6966	904	634	1220	837	1147	950.999	20.6089	22.1288	0.102652	OK	0.71485	0.89783	http://genome.ucsc.edu/cgi-bin/hgTracks?db=human&position=chr3:45388505-45549421
0	ENSG00000011405	PIK3C2A	chr11:17074388-17207983	39.647	49.2412	34.5823	32.416	40.4027	44.514	1730	2136	2447	1687	2485	2438	41.1568	39.1109	-0.0735615	OK	0.8962	0.961562	http://genome.ucsc.edu/cgi-bin/hgTracks?db=human&position=chr11:17074388-17207983
1	ENSG00000011422	PLAUR	chr19:43646094-43670547	52.0541	49.1577	57.6194	147.51	193.802	160.347	708	615	943	1720	3327	2416	52.9437	167.22	1.65921	OK	5e-05	0.000797421	http://genome.ucsc.edu/cgi-bin/hgTracks?db=human&position=chr19:43646094-43670547
0	ENSG00000011426	ANLN	chr7:36324220-36453791	539.182	119.633	554.95	385.45	269.565	187.899	12259.9	2838	17103.8	7417.98	7795.97	5203.96	404.588	280.971	-0.526033	OK	0.2187	0.510078	http://genome.ucsc.edu/cgi-bin/hgTracks?db=human&position=chr7:36324220-36453791
0	ENSG00000011451	WIZ	chr19:15419979-15449951	5.98272	7.28026	3.86664	6.17237	7.80954	4.52884	201	290	225	268	378	263	5.70987	6.17025	0.11187	OK	0.7063	0.89464	http://genome.ucsc.edu/cgi-bin/hgTracks?db=human&position=chr19:15419979-15449951
0	ENSG00000011454	RABGAP1	chr9:122940832-123104866	20.588	29.9043	26.0941	14.2761	15.5315	16.2678	722	987.8	1106	396	537	519.361	25.5288	15.3585	-0.733087	OK	0.0403	0.175881	http://genome.ucsc.edu/cgi-bin/hgTracks?db=human&position=chr9:122940832-123104866
0	ENSG00000011465	DCN	chr12:91140483-91183123	0.0109403	0	0	0	0	0.282859	1	0	0	0	0	2	0.00364677	0.0942863	4.69236	NOTEST	1	1	http://genome.ucsc.edu/cgi-bin/hgTracks?db=human&position=chr12:91140483-91183123
0	ENSG00000011478	QPCTL	chr19:45687453-45703989	18.9938	19.6304	14.8844	11.0838	11.5715	14.1265	375	341	426	216	374	350.99	17.8362	12.2606	-0.540781	OK	0.42495	0.723704	http://genome.ucsc.edu/cgi-bin/hgTracks?db=human&position=chr19:45687453-45703989
0	ENSG00000011485	PPP5C	chr19:46346993-46392981	130.672	69.339	129.308	209.473	204.151	122.324	1716.05	885.318	2417.53	2478.37	3168.53	2188.01	109.773	178.649	0.702607	OK	0.06145	0.235012	http://genome.ucsc.edu/cgi-bin/hgTracks?db=human&position=chr19:46346993-46392981
0	ENSG00000011523	CEP68	chr2:65056365-65130106	2.29318	5.1301	3.71619	2.19189	2.21608	3.56247	135.491	321.847	227	97	151.021	270	3.71316	2.65681	-0.482949	OK	0.5283	0.796427	http://genome.ucsc.edu/cgi-bin/hgTracks?db=human&position=chr2:65056365-65130106
0	ENSG00000011566	MAP4K3	chr2:39249265-39717963	58.4806	37.3221	38.5885	84.9935	121.013	62.6421	669.997	588	858	1056	1426	1168	44.7971	89.5495	0.99928	OK	0.1821	0.4689	http://genome.ucsc.edu/cgi-bin/hgTracks?db=human&position=chr2:39249265-39717963
0	ENSG00000011590	ZBTB32	chr19:35704526-35717038	0.298798	0.249562	0.515467	1.01065	1.04562	1.21448	6	5	8	7	11	20	0.354609	1.09025	1.62036	OK	0.0322	0.150003	http://genome.ucsc.edu/cgi-bin/hgTracks?db=human&position=chr19:35704526-35717038
0	ENSG00000011600	TYROBP	chr19:35904400-35908295	0	0	0	0	0	0	0	0	0	0	0	0	0	0	0	NOTEST	1	1	http://genome.ucsc.edu/cgi-bin/hgTracks?db=human&position=chr19:35904400-35908295
0	ENSG00000011638	TMEM159	chr16:20933110-21180616	18.059	40.627	20.0984	29.4923	50.7055	53.9619	202	472	277	368.999	777	736.999	26.2615	44.7199	0.767968	OK	0.01035	0.0643834	http://genome.ucsc.edu/cgi-bin/hgTracks?db=human&position=chr16:20933110-21180616
0	ENSG00000011677	GABRA3	chrX:152138882-152451358	0	0	0	0.0562058	0	0	0	0	0	1	0	0	0	0.0187353	inf	NOTEST	1	1	http://genome.ucsc.edu/cgi-bin/hgTracks?db=human&position=chrX:152138882-152451358
0	ENSG00000012048	BRCA1	chr17:43044294-43211689	31.5866	31.5312	33.392	33.6671	28.1612	40.7154	1039.99	856.194	1507	921.984	1046	1306.99	32.1699	34.1812	0.0874923	OK	0.85115	0.948849	http://genome.ucsc.edu/cgi-bin/hgTracks?db=human&position=chr17:43044294-43211689
0	ENSG00000012061	ERCC1	chr19:45379633-45478828	126.667	114.766	116.457	185.583	181.128	164.15	930.629	947.216	1121.06	1090.35	1634.69	1373.78	119.297	176.954	0.568815	OK	0.21475	0.50609	http://genome.ucsc.edu/cgi-bin/hgTracks?db=human&position=chr19:45379633-45478828
1	ENSG00000012124	CD22	chr19:35319260-35347355	9.98614	27.8554	9.11693	4.30522	3.68118	6.379	83	343	125	49	76	89	15.6528	4.78847	-1.70879	OK	0.0001	0.00148969	http://genome.ucsc.edu/cgi-bin/hgTracks?db=human&position=chr19:35319260-35347355
1	ENSG00000012171	SEMA3B	chr3:50267557-50277546	30.9255	34.6916	31.1726	2.75237	2.57819	5.9546	800	891	1170	75	99	179	32.2632	3.76172	-3.10043	OK	5e-05	0.000797421	http://genome.ucsc.edu/cgi-bin/hgTracks?db=human&position=chr3:50267557-50277546
1	ENSG00000012174	MBTPS2	chrX:21839635-21885424	7.14156	10.6682	6.05892	2.35249	2.21493	2.05448	378.28	552.271	451.131	106.475	141.335	128.619	7.95623	2.2073	-1.8498	OK	5e-05	0.000797421	http://genome.ucsc.edu/cgi-bin/hgTracks?db=human&position=chrX:21839635-21885424
0	ENSG00000012211	PRICKLE3	chrX:49175263-49186528	8.34004	6.33688	6.7011	4.04062	5.37008	5.60905	136	105	164	82	113	114	7.12601	5.00658	-0.509267	OK	0.1599	0.435603	http://genome.ucsc.edu/cgi-bin/hgTracks?db=human&position=chrX:49175263-49186528
0	ENSG00000012223	LTF	chr3:46435644-46485234	1.11006	0.402392	0.947099	0.542119	0.229496	0.73218	9	11	13	4	2	6	0.81985	0.501265	-0.709788	OK	0.39495	0.701209	http://genome.ucsc.edu/cgi-bin/hgTracks?db=human&position=chr3:46435644-46485234
0	ENSG00000012232	EXTL3	chr8:28600468-28755599	17.0369	11.5512	12.4586	6.83087	8.94932	11.4016	537	469	667	266	425	472	13.6822	9.0606	-0.594622	OK	0.1743	0.458119	http://genome.ucsc.edu/cgi-bin/hgTracks?db=human&position=chr8:28600468-28755599
0	ENSG00000012504	NR1H4	chr12:100473707-100564413	0	0	0	0	0.0417751	0	0	0	0	0	1	0	0	0.013925	inf	NOTEST	1	1	http://genome.ucsc.edu/cgi-bin/hgTracks?db=human&position=chr12:100473707-100564413
0	ENSG00000012660	ELOVL5	chr6:53267397-53349179	96.6154	67.2285	96.2546	86.2016	82.2829	66.556	3113	2127	4309	2489	3418	2594	86.6995	78.3468	-0.146148	OK	0.49795	0.775964	http://genome.ucsc.edu/cgi-bin/hgTracks?db=human&position=chr6:53267397-53349179
0	ENSG00000012779	ALOX5	chr10:45374175-45453121	4.50701	3.50663	2.96759	2.07641	2.39852	2.68744	86	97	89	57	68	93	3.66041	2.38746	-0.616531	OK	0.14305	0.407397	http://genome.ucsc.edu/cgi-bin/hgTracks?db=human&position=chr10:45374175-45453121
0	ENSG00000012817	KDM5D	chrY:19703864-19744939	0.112851	0.129902	0	0	0	0	1	1	0	0	0	0	0.0809177	0	#NAME?	NOTEST	1	1	http://genome.ucsc.edu/cgi-bin/hgTracks?db=human&position=chrY:19703864-19744939
0	ENSG00000012822	CALCOCO1	chr12:53708516-53727745	29.666	37.6222	24.9549	17.6418	22.3729	39.817	618	836	759	348	629	968	30.7477	26.6106	-0.208478	OK	0.4384	0.733288	http://genome.ucsc.edu/cgi-bin/hgTracks?db=human&position=chr12:53708516-53727745
0	ENSG00000012963	UBR7	chr14:93184950-93229215	40.8789	16.8921	36.6873	65.0911	50.1403	34.6621	291.677	120.649	357.757	391.396	477.124	336.715	31.4861	49.9645	0.666188	OK	0.045	0.190268	http://genome.ucsc.edu/cgi-bin/hgTracks?db=human&position=chr14:93184950-93229215
0	ENSG00000012983	MAP4K5	chr14:50418500-50668331	63.7043	62.4726	68.5638	140.724	138.352	100.096	1590	1440.93	2241.99	3517.99	4921	2965.99	64.9136	126.391	0.961297	OK	0.0139	0.0809784	http://genome.ucsc.edu/cgi-bin/hgTracks?db=human&position=chr14:50418500-50668331
0	ENSG00000013016	EHD3	chr2:31234336-31269447	0.652231	0.49919	0.441529	0.340361	0.160962	0.299085	38	29	36	18	12	21	0.530983	0.266803	-0.992894	NOTEST	1	1	http://genome.ucsc.edu/cgi-bin/hgTracks?db=human&position=chr2:31234336-31269447
0	ENSG00000013275	PSMC4	chr19:39971004-39981441	117.219	61.6098	116.905	203.212	204.571	153.545	2029	1013	2664	3063	4271	3013	98.5779	187.109	0.924545	OK	5e-05	0.000797421	http://genome.ucsc.edu/cgi-bin/hgTracks?db=human&position=chr19:39971004-39981441
0	ENSG00000013288	MAN2B2	chr4:6575174-6623362	17.12	25.9266	14.2647	10.5323	10.8882	11.4037	952	1008	1094	538	789	731	19.1038	10.9414	-0.804058	OK	0.00045	0.00525885	http://genome.ucsc.edu/cgi-bin/hgTracks?db=human&position=chr4:6575174-6623362
0	ENSG00000013293	SLC7A14	chr3:170418864-170860380	0	0.00770604	0.00548834	0	0	0	0	1	1	0	0	0	0.00439813	0	#NAME?	NOTEST	1	1	http://genome.ucsc.edu/cgi-bin/hgTracks?db=human&position=chr3:170418864-170860380
1	ENSG00000013297	CLDN11	chr3:170418864-170860380	4.19376	3.50414	4.14821	0	0.163688	0.110006	107	81	128	0	1	2.99999	3.9487	0.0912313	-5.43571	OK	0.0002	0.00268643	http://genome.ucsc.edu/cgi-bin/hgTracks?db=human&position=chr3:170418864-170860380
0	ENSG00000013306	SLC25A39	chr17:44319624-44324870	107.772	113.864	101.011	125.747	121.521	113.636	1641	1613	2131	1643	2324	2052	107.549	120.301	0.161662	OK	0.4684	0.755306	http://genome.ucsc.edu/cgi-bin/hgTracks?db=human&position=chr17:44319624-44324870
0	ENSG00000013364	MVP	chr16:29806105-29848039	149.987	71.8109	117.54	102.719	113.077	87.9981	2743.98	1533	3733	1651.45	2090	2343	113.113	101.265	-0.159633	OK	0.7041	0.893903	http://genome.ucsc.edu/cgi-bin/hgTracks?db=human&position=chr16:29806105-29848039
0	ENSG00000013374	NUB1	chr7:151341698-151413354	110.769	106.077	107.925	105.089	122.496	102.66	1773.94	1755.78	2242.89	1527.65	2371.3	1982.29	108.257	110.082	0.024112	OK	0.92865	0.97206	http://genome.ucsc.edu/cgi-bin/hgTracks?db=human&position=chr7:151341698-151413354
0	ENSG00000013375	PGM3	chr6:83067665-83198932	149.416	86.953	130.852	105.029	145.703	207.525	1786.82	1135.62	2436.88	1404	2348.26	2106.38	122.407	152.752	0.31951	OK	0.6253	0.851275	http://genome.ucsc.edu/cgi-bin/hgTracks?db=human&position=chr6:83067665-83198932
0	ENSG00000013392	RWDD2A	chr6:83067665-83198932	2.38558	2.93105	2.01201	1.61008	2.16691	2.62181	111	136	131.001	68.0001	129	147	2.44288	2.13293	-0.195743	OK	0.85185	0.948862	http://genome.ucsc.edu/cgi-bin/hgTracks?db=human&position=chr6:83067665-83198932
0	ENSG00000013441	CLK1	chr2:200853008-200864744	58.3599	72.4182	56.4849	119.988	115.617	84.1679	1133	1404	1418	2039	2970	1804	62.421	106.591	0.771985	OK	0.00135	0.0129229	http://genome.ucsc.edu/cgi-bin/hgTracks?db=human&position=chr2:200853008-200864744
0	ENSG00000013503	POLR3B	chr12:106357657-106889316	11.1619	7.39364	10.694	19.7012	23.8356	17.7504	486.867	393.97	669.982	798	1145	898.952	9.74985	20.4291	1.06717	OK	0.00305	0.0248269	http://genome.ucsc.edu/cgi-bin/hgTracks?db=human&position=chr12:106357657-106889316
0	ENSG00000013523	ANGEL1	chr14:76762188-76826246	4.36588	7.69873	2.85191	5.37824	5.62341	5.49601	85	173.687	105.415	130.796	176.466	200.619	4.97217	5.49922	0.145351	OK	0.81235	0.937033	http://genome.ucsc.edu/cgi-bin/hgTracks?db=human&position=chr14:76762188-76826246
0	ENSG00000013561	RNF14	chr5:141943584-141990291	60.2844	61.2835	58.2614	63.1055	72.8226	58.0266	818.986	866	1134	755	1171	1089	59.9431	64.6516	0.109091	OK	0.7285	0.902901	http://genome.ucsc.edu/cgi-bin/hgTracks?db=human&position=chr5:141943584-141990291
0	ENSG00000013563	DNASE1L1	chrX:154389954-154421726	20.2732	22.6849	20.6111	7.88046	8.88534	9.84846	395.774	434.242	575.172	141.102	223.571	247.633	21.1897	8.87142	-1.25613	OK	0.0986	0.323219	http://genome.ucsc.edu/cgi-bin/hgTracks?db=human&position=chrX:154389954-154421726
0	ENSG00000013573	DDX11	chr12:31020762-31104791	49.0508	31.5245	49.1319	48.2176	46.5605	44.9179	581	455	933	611	790	804	43.2357	46.5653	0.107033	OK	0.75035	0.912207	http://genome.ucsc.edu/cgi-bin/hgTracks?db=human&position=chr12:31020762-31104791
0	ENSG00000013583	HEBP1	chr12:12927725-13000273	26.5278	16.732	23.1224	16.6638	13.2002	15.7658	342	219.478	414	197	222.001	250	22.1274	15.2099	-0.540818	OK	0.0491	0.201934	http://genome.ucsc.edu/cgi-bin/hgTracks?db=human&position=chr12:12927725-13000273
1	ENSG00000013588	GPRC5A	chr12:12890781-12917937	119.56	64.9728	108.445	45.4113	27.2275	31.8188	3273	2098	3611	1005	917	913	97.6593	34.8192	-1.48787	OK	0.0001	0.00148969	http://genome.ucsc.edu/cgi-bin/hgTracks?db=human&position=chr12:12890781-12917937
0	ENSG00000013619	MAMLD1	chrX:150361421-150514178	4.27944	9.50981	4.8509	2.05197	0.946705	2.4137	248	294	357	83	60	86	6.21338	1.80412	-1.78408	OK	0.00235	0.0202316	http://genome.ucsc.edu/cgi-bin/hgTracks?db=human&position=chrX:150361421-150514178
0	ENSG00000013725	CD6	chr11:60971679-61020377	0	0	0	0.299395	0.059617	0.398703	0	0	0	2	3	4	0	0.252572	inf	NOTEST	1	1	http://genome.ucsc.edu/cgi-bin/hgTracks?db=human&position=chr11:60971679-61020377
0	ENSG00000013810	TACC3	chr4:1721489-1745176	83.6072	30.1704	103.463	67.1162	56.586	41.507	2444	660	4084	1652	1891	1470	72.4135	55.0697	-0.394998	OK	0.135	0.392981	http://genome.ucsc.edu/cgi-bin/hgTracks?db=human&position=chr4:1721489-1745176
0	ENSG00000014123	UFL1	chr6:96358373-96555276	7.84975	6.68853	6.70179	9.37089	11.6853	9.61956	399	321	478	412	775	579	7.08002	10.2253	0.530311	OK	0.02315	0.118769	http://genome.ucsc.edu/cgi-bin/hgTracks?db=human&position=chr6:96358373-96555276
1	ENSG00000014138	POLA2	chr11:65261761-65305589	41.2965	20.5662	38.332	9.5697	8.59452	9.19545	601	340	862	144	149	172	33.3982	9.11989	-1.87268	OK	5e-05	0.000797421	http://genome.ucsc.edu/cgi-bin/hgTracks?db=human&position=chr11:65261761-65305589
0	ENSG00000014164	ZC3H3	chr8:143437654-143541453	1.60784	2.10762	1.13143	2.59251	2.04954	2.00453	65	67	64	79	106	81	1.61563	2.21553	0.455554	OK	0.22145	0.513097	http://genome.ucsc.edu/cgi-bin/hgTracks?db=human&position=chr8:143437654-143541453
0	ENSG00000014216	CAPN1	chr11:65177605-65212006	145.386	109.509	136.385	79.4883	60.4622	67.9897	3190.29	2046.45	3889.54	1108	1475.57	1557.38	130.427	69.3134	-0.912031	OK	0.03475	0.157794	http://genome.ucsc.edu/cgi-bin/hgTracks?db=human&position=chr11:65177605-65212006
0	ENSG00000014257	ACPP	chr3:132317366-132368298	0	0	0	0.080914	0.114929	0	0	0	0	1	2	0	0	0.065281	inf	NOTEST	1	1	http://genome.ucsc.edu/cgi-bin/hgTracks?db=human&position=chr3:132317366-132368298
0	ENSG00000014641	MDH1	chr2:63121382-63827843	194.662	117.209	230.375	250.688	236.923	218.536	1948	1204	2869	1974.76	2690.94	2309	180.749	235.382	0.381023	OK	0.1173	0.360198	http://genome.ucsc.edu/cgi-bin/hgTracks?db=human&position=chr2:63121382-63827843
0	ENSG00000014824	SLC30A9	chr4:41990471-42090457	62.6817	51.4856	61.4085	44.9418	45.4186	38.9712	1623	1341	2294	1075	1489	1286	58.5253	43.1105	-0.441019	OK	0.1107	0.347129	http://genome.ucsc.edu/cgi-bin/hgTracks?db=human&position=chr4:41990471-42090457
0	ENSG00000014914	MTMR11	chr1:149928650-149936869	4.81147	7.42997	4.8979	8.03786	11.4482	11.8052	121	163	189	168	278	319	5.71311	10.4304	0.868448	OK	0.01245	0.0746534	http://genome.ucsc.edu/cgi-bin/hgTracks?db=human&position=chr1:149928650-149936869
0	ENSG00000014919	COX15	chr10:99659505-99756134	17.198	16.2186	18.4982	17.5613	16.4022	20.1526	518	475	741.002	462	629	661	17.3049	18.0387	0.0599128	OK	0.8512	0.948849	http://genome.ucsc.edu/cgi-bin/hgTracks?db=human&position=chr10:99659505-99756134
0	ENSG00000015133	CCDC88C	chr14:91271322-91417844	17.3282	12.5942	12.9087	19.8541	18.2879	19.749	580	520	757	615	865	784	14.277	19.297	0.434683	OK	0.40085	0.706771	http://genome.ucsc.edu/cgi-bin/hgTracks?db=human&position=chr14:91271322-91417844
0	ENSG00000015153	YAF2	chr12:42157103-42238349	15.8944	8.20948	16.4112	19.8124	28.4913	22.3804	120	146	225	236	291	271	13.505	23.5614	0.802927	OK	0.12755	0.380148	http://genome.ucsc.edu/cgi-bin/hgTracks?db=human&position=chr12:42157103-42238349
0	ENSG00000015171	ZMYND11	chr10:134464-254637	55.1272	41.1376	54.3677	68.519	64.7156	49.6757	1536	1296	1957	1606	2359	1592	50.2108	60.9701	0.280104	OK	0.3048	0.614086	http://genome.ucsc.edu/cgi-bin/hgTracks?db=human&position=chr10:134464-254637
0	ENSG00000015285	WAS	chrX:48676595-48691427	1.43911	1.89717	3.52676	0.325431	1.52772	0.804883	12	16	19	5	7	15	2.28768	0.886011	-1.36849	OK	0.0589	0.228331	http://genome.ucsc.edu/cgi-bin/hgTracks?db=human&position=chrX:48676595-48691427
0	ENSG00000015413	DPEP1	chr16:89613307-89638456	0.630706	1.72065	1.42739	0	0	0.0659263	12	16	24	0	0	1	1.25958	0.0219754	-5.84091	OK	0.22095	0.512815	http://genome.ucsc.edu/cgi-bin/hgTracks?db=human&position=chr16:89613307-89638456
0	ENSG00000015475	BID	chr22:17734137-17774770	88.2169	38.8623	100.213	76.2049	82.9714	84.7521	670	374	892	462	682	669	75.7641	81.3095	0.101913	OK	0.77975	0.923916	http://genome.ucsc.edu/cgi-bin/hgTracks?db=human&position=chr22:17734137-17774770
0	ENSG00000015479	MATR3	chr5:138946719-139331677	369.336	276.694	374.228	532.339	513.817	382.814	5741.94	4036.37	8316.14	6989.84	9052.33	6128.28	340.086	476.323	0.486042	OK	0.2076	0.499443	http://genome.ucsc.edu/cgi-bin/hgTracks?db=human&position=chr5:138946719-139331677
0	ENSG00000015520	NPC1L1	chr7:44512534-44541315	0	0.0660197	0	0	0	0	0	4	0	0	0	0	0.0220066	0	#NAME?	NOTEST	1	1	http://genome.ucsc.edu/cgi-bin/hgTracks?db=human&position=chr7:44512534-44541315
0	ENSG00000015532	XYLT2	chr17:50346091-50365232	14.0425	14.9711	25.6776	8.16957	20.0162	10.8825	568	521.165	869.454	259	479	496	18.2304	13.0228	-0.485314	OK	0.23045	0.524367	http://genome.ucsc.edu/cgi-bin/hgTracks?db=human&position=chr17:50346091-50365232
0	ENSG00000015568	RGPD5	chr2:109792757-109857695	0	0	0	0	0	0	0	0	0	0	0	0	0	0	0	NOTEST	1	1	http://genome.ucsc.edu/cgi-bin/hgTracks?db=human&position=chr2:109792757-109857695
0	ENSG00000015592	STMN4	chr8:27235322-27258420	0	0.0537836	0.110857	0	0	0	0	1	1	0	0	0	0.0548802	0	#NAME?	NOTEST	1	1	http://genome.ucsc.edu/cgi-bin/hgTracks?db=human&position=chr8:27235322-27258420
0	ENSG00000015676	NUDCD3	chr7:44379120-44490880	94.4282	65.0856	95.4293	40.1461	48.2036	49.6459	1587	1243	2029	676	969.999	959	84.981	45.9985	-0.885553	OK	0.01075	0.0662635	http://genome.ucsc.edu/cgi-bin/hgTracks?db=human&position=chr7:44379120-44490880
0	ENSG00000016082	ISL1	chr5:51383390-51394738	0	0	0	0	0	0	0	0	0	0	0	0	0	0	0	NOTEST	1	1	http://genome.ucsc.edu/cgi-bin/hgTracks?db=human&position=chr5:51383390-51394738
0	ENSG00000016391	CHDH	chr3:53283427-53846390	0.030581	0.0511225	0.0218482	0.691776	0.651933	1.05084	3	5.00005	3	43.0003	46.8696	62	0.0345172	0.798183	4.53133	OK	0.02045	0.108912	http://genome.ucsc.edu/cgi-bin/hgTracks?db=human&position=chr3:53283427-53846390
1	ENSG00000016402	IL20RA	chr6:136999970-137045180	0.0239353	0.106504	0.0757427	1.32813	0.822591	1.13093	1	1	3	39	41	55	0.0687273	1.09388	3.99243	OK	0.00035	0.00430429	http://genome.ucsc.edu/cgi-bin/hgTracks?db=human&position=chr6:136999970-137045180
0	ENSG00000016490	CLCA1	chr1:86468367-86500289	0	0	0	0	0	0	0	0	0	0	0	0	0	0	0	NOTEST	1	1	http://genome.ucsc.edu/cgi-bin/hgTracks?db=human&position=chr1:86468367-86500289
0	ENSG00000016602	CLCA4	chr1:86547077-86693203	0.275737	0	0	0	0	0	1	0	0	0	0	0	0.0919123	0	#NAME?	NOTEST	1	1	http://genome.ucsc.edu/cgi-bin/hgTracks?db=human&position=chr1:86547077-86693203
0	ENSG00000016864	GLT8D1	chr3:52495337-52770949	51.0215	39.206	54.8521	27.8966	25.9896	30.0428	749.339	502.001	1027.65	350.119	516.781	479.175	48.3599	27.9763	-0.789604	OK	0.18445	0.472122	http://genome.ucsc.edu/cgi-bin/hgTracks?db=human&position=chr3:52495337-52770949
0	ENSG00000017260	ATP2C1	chr3:130850594-131381475	127.194	90.1679	101.409	133.302	137.725	98.4142	1779.05	1563.31	2243.7	1698.62	2360.34	2003.34	106.257	123.147	0.212824	OK	0.5919	0.83477	http://genome.ucsc.edu/cgi-bin/hgTracks?db=human&position=chr3:130850594-131381475
0	ENSG00000017427	IGF1	chr12:102120184-102480645	0	0	0	0	0	0	0	0	0	0	0	0	0	0	0	NOTEST	1	1	http://genome.ucsc.edu/cgi-bin/hgTracks?db=human&position=chr12:102120184-102480645
0	ENSG00000017483	SLC38A5	chrX:48458536-48470256	1.08434	6.93177	1.08307	0.592951	2.36839	0.768408	9	48	17	4	20	8	3.03306	1.24325	-1.28666	OK	0.0289	0.139307	http://genome.ucsc.edu/cgi-bin/hgTracks?db=human&position=chrX:48458536-48470256
0	ENSG00000017797	RALBP1	chr18:9475008-9538116	47.9592	29.1579	49.8289	34.174	32.485	24.0817	1834.83	1127.58	2441.06	1048.93	1443.55	1068.26	42.3153	30.2469	-0.484391	OK	0.11565	0.356561	http://genome.ucsc.edu/cgi-bin/hgTracks?db=human&position=chr18:9475008-9538116
0	ENSG00000018189	RUFY3	chr4:70703746-70807315	12.3527	28.7611	20.3208	11.8255	18.0843	18.2425	241	550	446	248	408	359	20.4782	16.0508	-0.351442	OK	0.3207	0.631051	http://genome.ucsc.edu/cgi-bin/hgTracks?db=human&position=chr4:70703746-70807315
0	ENSG00000018236	CNTN1	chr12:40692441-41072418	0	0	0	0.143071	0.113056	0.411667	0	0	0	8	4	11	0	0.222598	inf	NOTEST	1	1	http://genome.ucsc.edu/cgi-bin/hgTracks?db=human&position=chr12:40692441-41072418
0	ENSG00000018280	SLC11A1	chr2:218382028-218396894	0.104275	0.0627409	0.119228	0	0.0162998	0.510571	5	3	8	0	1	16	0.0954146	0.175624	0.880202	NOTEST	1	1	http://genome.ucsc.edu/cgi-bin/hgTracks?db=human&position=chr2:218382028-218396894
0	ENSG00000018408	WWTR1	chr3:149517234-149736714	23.1803	15.4644	20.9242	38.8912	47.9093	39.6326	464	503	603.264	766.03	1184	1014	19.8563	42.1444	1.08574	OK	0.0129	0.0767511	http://genome.ucsc.edu/cgi-bin/hgTracks?db=human&position=chr3:149517234-149736714
0	ENSG00000018510	AGPS	chr2:177227594-177559299	52.0029	36.0617	60.0896	55.3801	57.7755	38.3817	1615	1237	2414	1598	2204	1517	49.3847	50.5124	0.0325738	OK	0.93505	0.974764	http://genome.ucsc.edu/cgi-bin/hgTracks?db=human&position=chr2:177227594-177559299
0	ENSG00000018607	ZNF806	chr2:132309308-132318736	0	0	0	0	0	0	0	0	0	0	0	0	0	0	0	NOTEST	1	1	http://genome.ucsc.edu/cgi-bin/hgTracks?db=human&position=chr2:132309308-132318736
0	ENSG00000018610	CXorf56	chrX:119538148-119565408	33.0674	32.4461	34.9225	24.5459	33.8755	27.8716	446	412	684	297	515	413	33.4787	28.7643	-0.218962	OK	0.46265	0.751454	http://genome.ucsc.edu/cgi-bin/hgTracks?db=human&position=chrX:119538148-119565408
0	ENSG00000018625	ATP1A2	chr1:160115758-160143591	0.177753	1.33757	0.124638	0.410942	0.2169	1.02688	1	31	4	3	15	34	0.546654	0.551574	0.0129311	NOTEST	1	1	http://genome.ucsc.edu/cgi-bin/hgTracks?db=human&position=chr1:160115758-160143591
0	ENSG00000018699	TTC27	chr2:32628031-32821051	16.6198	18.7884	16.2279	32.8296	35.1589	22.0351	528	537	742	680	963	745	17.212	30.0079	0.801924	OK	0.01575	0.0892483	http://genome.ucsc.edu/cgi-bin/hgTracks?db=human&position=chr2:32628031-32821051
0	ENSG00000018869	ZNF582	chr19:56219669-56393545	0.779495	1.36759	0.815332	1.10124	0.922037	2.0537	11.0001	10.0001	13	12	18.0001	27	0.987472	1.35899	0.460723	OK	0.6369	0.857328	http://genome.ucsc.edu/cgi-bin/hgTracks?db=human&position=chr19:56219669-56393545
0	ENSG00000019102	VSIG2	chr11:124747471-124752238	0.0807356	0.239087	0.331518	0	0.181345	0.197001	1	3	6	0	3	3	0.217114	0.126115	-0.783707	NOTEST	1	1	http://genome.ucsc.edu/cgi-bin/hgTracks?db=human&position=chr11:124747471-124752238
1	ENSG00000019144	PHLDB1	chr11:118606439-118679690	25.1865	25.2625	30.0599	9.85069	12.1615	12.0177	1158.54	955.574	1580.7	374	534.642	571	26.8363	11.3433	-1.24235	OK	0.0002	0.00268643	http://genome.ucsc.edu/cgi-bin/hgTracks?db=human&position=chr11:118606439-118679690
0	ENSG00000019169	MARCO	chr2:118942165-118994660	0.216663	0	0	0.760827	0.803494	0.990233	2	0	0	5	12	12	0.072221	0.851518	3.55955	OK	0.23655	0.532537	http://genome.ucsc.edu/cgi-bin/hgTracks?db=human&position=chr2:118942165-118994660
0	ENSG00000019186	CYP24A1	chr20:54153448-54173973	0.758024	0.037719	1.21047	1.28046	0.956109	1.5033	17	1	27	24	27	24	0.668738	1.24662	0.898515	OK	0.14985	0.419176	http://genome.ucsc.edu/cgi-bin/hgTracks?db=human&position=chr20:54153448-54173973
0	ENSG00000019485	PRDM11	chr11:45095805-45235292	7.24496	7.00742	7.52017	10.3226	13.4021	13.8142	162	242	221	256	447	413	7.25752	12.513	0.785875	OK	0.0545	0.217101	http://genome.ucsc.edu/cgi-bin/hgTracks?db=human&position=chr11:45095805-45235292
0	ENSG00000019505	SYT13	chr11:45240300-45286319	0.0615996	0.101247	0.0723399	0.0848164	0.0962627	0.167825	4	3	5	5	8	9	0.0783955	0.116301	0.569024	NOTEST	1	1	http://genome.ucsc.edu/cgi-bin/hgTracks?db=human&position=chr11:45240300-45286319
0	ENSG00000019549	SNAI2	chr8:48917767-48921740	11.2547	7.56345	8.95127	10.9624	7.87898	4.19194	267	179	297	236	239	118	9.25647	7.67777	-0.269774	OK	0.2959	0.602292	http://genome.ucsc.edu/cgi-bin/hgTracks?db=human&position=chr8:48917767-48921740
1	ENSG00000019582	CD74	chr5:150401636-150412929	508.607	476.168	422.756	141.043	131.605	108.253	5901	5559	6789	1578	2111	1504	469.177	126.967	-1.88568	OK	5e-05	0.000797421	http://genome.ucsc.edu/cgi-bin/hgTracks?db=human&position=chr5:150401636-150412929
0	ENSG00000019991	HGF	chr7:81699005-81770438	0	0	0	0	0	0	0	0	0	0	0	0	0	0	0	NOTEST	1	1	http://genome.ucsc.edu/cgi-bin/hgTracks?db=human&position=chr7:81699005-81770438
0	ENSG00000019995	ZRANB1	chr10:124917142-125161170	16.7245	13.6085	16.3733	23.3983	19.3372	18.5515	790.531	837.409	1077.39	921.18	1258.39	1059.01	15.5688	20.429	0.391964	OK	0.4365	0.732125	http://genome.ucsc.edu/cgi-bin/hgTracks?db=human&position=chr10:124917142-125161170
0	ENSG00000020129	NCDN	chr1:35433489-35567274	8.66198	11.9183	13.3471	18.3585	20.0415	15.2543	305	333	551	552.925	739.946	625.867	11.3091	17.8848	0.661242	OK	0.1573	0.431119	http://genome.ucsc.edu/cgi-bin/hgTracks?db=human&position=chr1:35433489-35567274
0	ENSG00000020181	ADGRA2	chr8:37784190-37849904	0.0920704	0.292089	0.0925103	0.49564	0.453877	0.510309	7.34267	23.2257	9.27316	32.7224	42.037	40.982	0.15889	0.486609	1.61474	NOTEST	1	1	http://genome.ucsc.edu/cgi-bin/hgTracks?db=human&position=chr8:37784190-37849904
0	ENSG00000020219	CCT8L1P	chr7:152445476-152447150	0	0	0	0	0	0.0430286	0	0	0	0	0	1	0	0.0143429	inf	NOTEST	1	1	http://genome.ucsc.edu/cgi-bin/hgTracks?db=human&position=chr7:152445476-152447150
0	ENSG00000020256	ZFP64	chr20:52051662-52204308	8.23285	14.9548	11.872	26.5517	24.649	30.5082	176	315	277	340	549	708	11.6865	27.2363	1.22068	OK	0.0027	0.0226043	http://genome.ucsc.edu/cgi-bin/hgTracks?db=human&position=chr20:52051662-52204308
0	ENSG00000020426	MNAT1	chr14:60734741-61083733	72.3304	56.7334	67.1498	147.339	136.579	101.587	708.896	510.981	896.741	1209	1676	1121	65.4045	128.502	0.974327	OK	0.00995	0.062513	http://genome.ucsc.edu/cgi-bin/hgTracks?db=human&position=chr14:60734741-61083733
0	ENSG00000020577	SAMD4A	chr14:54567096-54793315	27.2635	38.6673	32.4731	40.8624	30.6536	25.5993	1482	1678	2300	1262	1530	1372	32.8013	32.3718	-0.0190183	OK	0.94315	0.976789	http://genome.ucsc.edu/cgi-bin/hgTracks?db=human&position=chr14:54567096-54793315
1	ENSG00000020633	RUNX3	chr1:24899510-24965121	0	0	0	7.25142	2.85016	2.53314	0	0	0	48	55.9999	39.9998	0	4.21157	inf	OK	5e-05	0.000797421	http://genome.ucsc.edu/cgi-bin/hgTracks?db=human&position=chr1:24899510-24965121
0	ENSG00000020922	MRE11	chr11:94415577-94499583	34.4934	35.0373	39.0019	26.2097	23.5356	25.229	1088.96	1104	1713.7	680.907	888	813.786	36.1775	24.9914	-0.533662	OK	0.0933	0.311702	http://genome.ucsc.edu/cgi-bin/hgTracks?db=human&position=chr11:94415577-94499583
0	ENSG00000021300	PLEKHB1	chr11:73646177-73662819	1.44974	1.55068	1.35967	0.508707	0.496395	0.725623	21	20	19	2	2	9	1.45336	0.576908	-1.33298	OK	0.0067	0.0462673	http://genome.ucsc.edu/cgi-bin/hgTracks?db=human&position=chr11:73646177-73662819
0	ENSG00000021355	SERPINB1	chr6:2832331-2842006	136.712	101.977	114.813	54.9615	59.8776	92.4582	1972	1593	2458	735	1152	1634	117.834	69.0991	-0.770021	OK	0.0044	0.0331656	http://genome.ucsc.edu/cgi-bin/hgTracks?db=human&position=chr6:2832331-2842006
0	ENSG00000021461	CYP3A43	chr7:99828012-99866102	0	0	0	0	0	0	0	0	0	0	0	0	0	0	0	NOTEST	1	1	http://genome.ucsc.edu/cgi-bin/hgTracks?db=human&position=chr7:99828012-99866102
0	ENSG00000021488	SLC7A9	chr19:32830508-32869766	0.184602	0.662781	0.119802	0.124492	0.153019	0.417484	2	10	3	2	4	9	0.322395	0.231665	-0.47679	NOTEST	1	1	http://genome.ucsc.edu/cgi-bin/hgTracks?db=human&position=chr19:32830508-32869766
0	ENSG00000021574	SPAST	chr2:32063610-32157637	5.18443	5.49676	5.1253	6.87496	5.48895	4.87854	186	198	268	214	244	204	5.26883	5.74748	0.125446	OK	0.6696	0.877351	http://genome.ucsc.edu/cgi-bin/hgTracks?db=human&position=chr2:32063610-32157637
0	ENSG00000021645	NRXN3	chr14:78170372-79868290	0	0.13991	0.100221	0	0.0197758	0.116186	0	1	1	0	1	8	0.0800437	0.0453206	-0.820622	NOTEST	1	1	http://genome.ucsc.edu/cgi-bin/hgTracks?db=human&position=chr14:78170372-79868290
0	ENSG00000021762	OSBPL5	chr11:3087115-3166739	15.3546	20.3142	14.109	9.18206	7.80112	18.0668	325	416	426	147	227	373	16.5926	11.6833	-0.506087	OK	0.15425	0.426943	http://genome.ucsc.edu/cgi-bin/hgTracks?db=human&position=chr11:3087115-3166739
0	ENSG00000021776	AQR	chr15:34851781-34969839	21.7255	15.7787	25.2229	39.1597	35.7512	23.237	1366	1081	1997	1988	2608	1795	20.909	32.716	0.645869	OK	0.05655	0.222548	http://genome.ucsc.edu/cgi-bin/hgTracks?db=human&position=chr15:34851781-34969839
0	ENSG00000021826	CPS1	chr2:210477681-210679107	4.34244	5.5564	4.58843	4.00864	1.99719	2.63102	101	128	118	70	90	76.9999	4.82909	2.87895	-0.746209	OK	0.1856	0.473621	http://genome.ucsc.edu/cgi-bin/hgTracks?db=human&position=chr2:210477681-210679107
0	ENSG00000021852	C8B	chr1:56929209-58546802	0	0	0	0	0	0	0	0	0	0	0	0	0	0	0	NOTEST	1	1	http://genome.ucsc.edu/cgi-bin/hgTracks?db=human&position=chr1:56929209-58546802
0	ENSG00000022267	FHL1	chrX:136146701-136211359	6.00531	22.181	7.08914	19.0654	15.1595	14.5112	107	335	155	207	285	315	11.7585	16.2454	0.466326	OK	0.21435	0.505688	http://genome.ucsc.edu/cgi-bin/hgTracks?db=human&position=chrX:136146701-136211359
0	ENSG00000022277	RTFDC1	chr20:56468584-56526142	167.254	120.148	167.473	193.649	207.692	189.415	2136	1511	2903	2230	3288	2785	151.625	196.919	0.377095	OK	0.0877	0.298828	http://genome.ucsc.edu/cgi-bin/hgTracks?db=human&position=chr20:56468584-56526142
0	ENSG00000022355	GABRA1	chr5:161847062-161899981	0	0	0	0	0	0	0	0	0	0	0	0	0	0	0	NOTEST	1	1	http://genome.ucsc.edu/cgi-bin/hgTracks?db=human&position=chr5:161847062-161899981
0	ENSG00000022556	NLRP2	chr19:54923508-55001142	11.5761	9.95166	13.0738	10.4496	13.571	9.96188	98	68	133	72	118	105	11.5339	11.3275	-0.0260478	OK	0.9425	0.976753	http://genome.ucsc.edu/cgi-bin/hgTracks?db=human&position=chr19:54923508-55001142
0	ENSG00000022567	SLC45A4	chr8:141207165-141308305	3.66046	7.90494	3.87004	4.91493	6.65559	7.8165	103	308	178	123	247	336	5.14515	6.46234	0.328844	OK	0.4944	0.773029	http://genome.ucsc.edu/cgi-bin/hgTracks?db=human&position=chr8:141207165-141308305
0	ENSG00000022840	RNF10	chr12:120503273-120577594	290.645	299.269	310.869	364.031	333.606	282.874	2073	2029	2935	2061	2675	2217	300.261	326.837	0.122354	OK	0.7077	0.895191	http://genome.ucsc.edu/cgi-bin/hgTracks?db=human&position=chr12:120503273-120577594
0	ENSG00000022976	ZNF839	chr14:102317376-102362916	9.95081	21.8995	13.7584	12.5591	13.4546	18.4758	276.317	435.681	474.02	301.61	431.831	511.77	15.2029	14.8298	-0.0358475	OK	0.94485	0.977395	http://genome.ucsc.edu/cgi-bin/hgTracks?db=human&position=chr14:102317376-102362916
0	ENSG00000023041	ZDHHC6	chr10:112374017-112446917	49.8803	46.1795	47.973	46.1897	41.2934	34.5223	700.13	618.076	1096.5	589.325	783.195	656.418	48.0109	40.6685	-0.239454	OK	0.7105	0.895902	http://genome.ucsc.edu/cgi-bin/hgTracks?db=human&position=chr10:112374017-112446917
0	ENSG00000023171	GRAMD1B	chr11:123358427-123627774	4.27863	2.71068	4.24444	11.735	6.05188	7.24428	182	102	215	440	308	313	3.74458	8.34372	1.15589	OK	0.00465	0.0348118	http://genome.ucsc.edu/cgi-bin/hgTracks?db=human&position=chr11:123358427-123627774
0	ENSG00000023191	RNH1	chr11:494511-507300	71.094	77.1313	70.7711	78.6481	90.0936	87.5657	986	1129	1356	1029	1648	1519	72.9988	85.4358	0.226968	OK	0.3623	0.672156	http://genome.ucsc.edu/cgi-bin/hgTracks?db=human&position=chr11:494511-507300
0	ENSG00000023228	NDUFS1	chr2:206114816-206162928	62.6937	38.8305	70.6019	99.034	100.849	89.7769	1949.58	1406.98	2736	2680.19	3846.94	3106.31	57.3754	96.5533	0.750892	OK	0.1084	0.343647	http://genome.ucsc.edu/cgi-bin/hgTracks?db=human&position=chr2:206114816-206162928
0	ENSG00000023287	RB1CC1	chr8:52622455-52745843	18.6966	27.3056	22.3366	31.0052	36.4655	35.7111	1113	1415	1463	1640	2551	2034	22.7796	34.3939	0.594412	OK	0.072	0.262431	http://genome.ucsc.edu/cgi-bin/hgTracks?db=human&position=chr8:52622455-52745843
0	ENSG00000023318	ERP44	chr9:99979178-100099040	15.2465	28.6782	12.1918	13.8048	16.3763	16.6958	932	1748	1043	766	1281	1230	18.7055	15.6256	-0.25955	OK	0.2235	0.515542	http://genome.ucsc.edu/cgi-bin/hgTracks?db=human&position=chr9:99979178-100099040
0	ENSG00000023330	ALAS1	chr3:52198085-52214327	26.8676	24.5626	24.0751	40.577	41.121	31.0521	707	617	853	982	1372	1001	25.1684	37.5834	0.578478	OK	0.0059	0.0419088	http://genome.ucsc.edu/cgi-bin/hgTracks?db=human&position=chr3:52198085-52214327
1	ENSG00000023445	BIRC3	chr11:102317449-102339403	47.7094	9.78421	61.8135	13.3828	6.62488	7.55951	2411	437	3886	738	542	339	39.769	9.18906	-2.11365	OK	5e-05	0.000797421	http://genome.ucsc.edu/cgi-bin/hgTracks?db=human&position=chr11:102317449-102339403
0	ENSG00000023516	AKAP11	chr13:42272152-42323267	6.00351	8.2202	5.48551	8.62226	7.8458	7.77861	767	1047	981	1000	1283	1198	6.56974	8.08222	0.298916	OK	0.15255	0.424304	http://genome.ucsc.edu/cgi-bin/hgTracks?db=human&position=chr13:42272152-42323267
0	ENSG00000023572	GLRX2	chr1:193096467-193106114	22.2837	15.6801	26.568	19.6645	21.559	15.6375	145	102	242	116	179	123	21.5106	18.9537	-0.182573	OK	0.50955	0.784065	http://genome.ucsc.edu/cgi-bin/hgTracks?db=human&position=chr1:193096467-193106114
0	ENSG00000023608	SNAPC1	chr14:61681040-61796428	23.6177	15.3491	26.2389	70.6127	65.8687	29.0262	760.959	493.256	1182.72	2064.91	2714.56	1126.61	21.7352	55.1692	1.34383	OK	0.07115	0.26014	http://genome.ucsc.edu/cgi-bin/hgTracks?db=human&position=chr14:61681040-61796428
0	ENSG00000023697	DERA	chr12:15911171-16037282	54.8621	26.441	53.5581	33.4112	36.1674	37.1702	588	290	793	305	463	494	44.9537	35.5829	-0.337253	OK	0.19415	0.482786	http://genome.ucsc.edu/cgi-bin/hgTracks?db=human&position=chr12:15911171-16037282
0	ENSG00000023734	STRAP	chr12:15882390-15903478	71.4247	32.7623	63.7942	81.309	83.282	59.6534	1462	704	1882	1524	2118	1493	55.9937	74.7481	0.416772	OK	0.0511	0.207976	http://genome.ucsc.edu/cgi-bin/hgTracks?db=human&position=chr12:15882390-15903478
0	ENSG00000023839	ABCC2	chr10:99782731-99852192	0.357395	1.60181	0.405744	0.564081	0.730218	1.44875	24	64	30	31	52	58	0.788316	0.91435	0.213971	OK	0.7044	0.893903	http://genome.ucsc.edu/cgi-bin/hgTracks?db=human&position=chr10:99782731-99852192
1	ENSG00000023892	DEF6	chr6:35297851-35321771	5.7066	5.3887	6.15725	20.3387	16.6781	18.08	134	137	191	425	525	469	5.75085	18.3656	1.67516	OK	5e-05	0.000797421	http://genome.ucsc.edu/cgi-bin/hgTracks?db=human&position=chr6:35297851-35321771
0	ENSG00000023902	PLEKHO1	chr1:150149182-150164720	19.8853	13.8456	17.7917	10.7254	10.5753	9.93726	348	243	481	193	256	240	17.1742	10.4127	-0.721904	OK	0.0125	0.0749022	http://genome.ucsc.edu/cgi-bin/hgTracks?db=human&position=chr1:150149182-150164720
0	ENSG00000023909	GCLM	chr1:93885204-93909456	58.7146	32.3855	77.1574	44.5221	43.7072	35.7052	1268	757	2010	932	1340	884	56.0858	41.3115	-0.441093	OK	0.21435	0.505688	http://genome.ucsc.edu/cgi-bin/hgTracks?db=human&position=chr1:93885204-93909456
0	ENSG00000024048	UBR2	chr6:42564061-42693504	30.6318	35.2603	30.4587	24.8195	25.6315	29.693	3044	3458	4213	2258	3253	3514	32.1169	26.7147	-0.265704	OK	0.2006	0.491051	http://genome.ucsc.edu/cgi-bin/hgTracks?db=human&position=chr6:42564061-42693504
0	ENSG00000024422	EHD2	chr19:47607523-47743134	21.7824	57.1956	19.85	12.0834	14.961	15.8409	534	1307	696.001	274	388	518.001	32.9427	14.2951	-1.20444	OK	0.00635	0.0443719	http://genome.ucsc.edu/cgi-bin/hgTracks?db=human&position=chr19:47607523-47743134
0	ENSG00000024526	DEPDC1	chr1:68474151-68538627	73.9834	25.1539	68.6755	61.5663	53.3762	39.7366	1869.81	623.525	2571.28	1342.82	1635.06	1363.61	55.9376	51.5597	-0.117575	OK	0.76335	0.917071	http://genome.ucsc.edu/cgi-bin/hgTracks?db=human&position=chr1:68474151-68538627
0	ENSG00000024862	CCDC28A	chr6:138725210-138793319	12.6408	12.3789	10.2101	12.9713	15.3153	18.8246	174	168	194	160	266	309	11.7433	15.7037	0.419277	OK	0.1075	0.342024	http://genome.ucsc.edu/cgi-bin/hgTracks?db=human&position=chr6:138725210-138793319
0	ENSG00000025039	RRAGD	chr6:89364635-89412270	6.83121	11.7025	5.03529	16.6534	13.6949	14.4591	206	337	208	418	478	482	7.85633	14.9358	0.92685	OK	0.0078	0.0518715	http://genome.ucsc.edu/cgi-bin/hgTracks?db=human&position=chr6:89364635-89412270
0	ENSG00000025156	HSF2	chr6:122399545-122433119	20.9648	16.9587	20.188	28.4144	26.8308	19.2202	429	342	581	576	726	488	19.3705	24.8218	0.357747	OK	0.25065	0.548585	http://genome.ucsc.edu/cgi-bin/hgTracks?db=human&position=chr6:122399545-122433119
0	ENSG00000025293	PHF20	chr20:35771973-35950381	74.0901	59.4339	65.9272	49.5221	56.5784	58.886	1520	1378	2060	1376	1778	1527	66.4837	54.9955	-0.273687	OK	0.48745	0.767817	http://genome.ucsc.edu/cgi-bin/hgTracks?db=human&position=chr20:35771973-35950381
0	ENSG00000025423	HSD17B6	chr12:56712427-56787790	0.720742	0.117495	0.911961	1.49558	2.2887	2.62478	6.11412	2.03359	17.5823	9.41088	21.3447	23.4787	0.583399	2.13635	1.87259	OK	0.09725	0.320224	http://genome.ucsc.edu/cgi-bin/hgTracks?db=human&position=chr12:56712427-56787790
0	ENSG00000025434	NR1H3	chr11:47239301-47269032	17.3009	24.1964	19.2894	11.173	11.5662	16.7976	181.049	223.111	285.058	96.9993	153.021	239.078	20.2622	13.1789	-0.620557	OK	0.25795	0.558401	http://genome.ucsc.edu/cgi-bin/hgTracks?db=human&position=chr11:47239301-47269032
0	ENSG00000025708	TYMP	chr22:50523567-50532580	6.43512	12.3556	5.84179	9.03591	10.2536	18.0085	127.839	246.032	158.865	166.476	261.645	427.314	8.21084	12.4327	0.598538	OK	0.1341	0.391525	http://genome.ucsc.edu/cgi-bin/hgTracks?db=human&position=chr22:50523567-50532580
0	ENSG00000025770	NCAPH2	chr22:50508215-50523472	62.726	30.1934	68.0595	71.3019	56.9575	66.9694	923	501	1498	977	1314	1371	53.6596	65.0763	0.278294	OK	0.3612	0.671105	http://genome.ucsc.edu/cgi-bin/hgTracks?db=human&position=chr22:50508215-50523472
0	ENSG00000025772	TOMM34	chr20:44910061-44960486	40.9712	25.4228	38.0817	117.742	116.054	76.7855	1000	619	1300	2608	3622	2257	34.8252	103.527	1.57181	OK	0.0137	0.0801844	http://genome.ucsc.edu/cgi-bin/hgTracks?db=human&position=chr20:44910061-44960486
0	ENSG00000025796	SEC63	chr6:107867755-107959986	27.0303	40.7246	20.4109	25.2162	24.1803	23.9096	497.758	928	534.843	473.746	736.731	614.751	29.3886	24.4354	-0.266285	OK	0.57295	0.823379	http://genome.ucsc.edu/cgi-bin/hgTracks?db=human&position=chr6:107867755-107959986
0	ENSG00000025800	KPNA6	chr1:32108037-32176568	47.9766	43.9465	45.1432	55.0123	57.8688	49.5057	1889.87	1564.91	2444.37	2076.91	2886.73	2254.83	45.6888	54.1289	0.244561	OK	0.50035	0.777737	http://genome.ucsc.edu/cgi-bin/hgTracks?db=human&position=chr1:32108037-32176568
1	ENSG00000026025	VIM	chr10:17214238-17237593	1115.73	987.527	1010.99	2783.64	2896.19	2478.68	24224.7	21314.8	30454.4	54977	80674.6	64752.7	1038.08	2719.5	1.38942	OK	0.00015	0.00211985	http://genome.ucsc.edu/cgi-bin/hgTracks?db=human&position=chr10:17214238-17237593
0	ENSG00000026036	RTEL1-TNFRSF6B	chr20:63657809-63743505	5.30234	9.76226	6.13838	9.2714	9.17066	7.09169	364.014	652.552	595.388	562.262	785.595	575.581	7.06766	8.51125	0.268138	OK	0.7437	0.9102	http://genome.ucsc.edu/cgi-bin/hgTracks?db=human&position=chr20:63657809-63743505
0	ENSG00000026103	FAS	chr10:88879733-89015785	3.12649	0.896651	2.61032	2.69108	2.99784	4.32277	42.3924	12.9997	58.9928	41.0685	55.9968	85.9996	2.21115	3.33723	0.593853	OK	0.4142	0.716296	http://genome.ucsc.edu/cgi-bin/hgTracks?db=human&position=chr10:88879733-89015785
1	ENSG00000026297	RNASET2	chr6:166409363-166957191	54.6339	48.4406	52.5096	12.3636	11.1671	16.8083	567.242	548.064	777.006	116.488	152	207.089	51.8614	13.4463	-1.94745	OK	0.0006	0.00667538	http://genome.ucsc.edu/cgi-bin/hgTracks?db=human&position=chr6:166409363-166957191
0	ENSG00000026508	CD44	chr11:35138869-35232402	775.685	616.076	700.271	952.518	817.765	580.762	10715	8035.9	12880.9	11724	13327	9199	697.344	783.682	0.168397	OK	0.5729	0.823379	http://genome.ucsc.edu/cgi-bin/hgTracks?db=human&position=chr11:35138869-35232402
0	ENSG00000026559	KCNG1	chr20:50999369-51023129	0	0	0	0	0	0	0	0	0	0	0	0	0	0	0	NOTEST	1	1	http://genome.ucsc.edu/cgi-bin/hgTracks?db=human&position=chr20:50999369-51023129
0	ENSG00000026652	AGPAT4	chr6:161129978-161274061	5.62969	3.81473	6.73547	5.53785	3.76906	5.12753	228	223	341	152	207	237	5.3933	4.81148	-0.164687	OK	0.7503	0.912207	http://genome.ucsc.edu/cgi-bin/hgTracks?db=human&position=chr6:161129978-161274061
1	ENSG00000026751	SLAMF7	chr1:160739056-160754821	0.153697	1.02398	0.201424	40.0146	42.0782	70.375	5	30	8	801	1483	2142	0.4597	50.8226	6.78863	OK	5e-05	0.000797421	http://genome.ucsc.edu/cgi-bin/hgTracks?db=human&position=chr1:160739056-160754821
1	ENSG00000026950	BTN3A1	chr6:26402236-26415216	10.22	13.1333	8.32006	1.89637	2.04386	5.73774	296	391	358	63	95	195	10.5578	3.22599	-1.7105	OK	5e-05	0.000797421	http://genome.ucsc.edu/cgi-bin/hgTracks?db=human&position=chr6:26402236-26415216
0	ENSG00000027001	MIPEP	chr13:23730188-23902655	6.38762	7.0922	6.34143	10.7477	9.66085	9.16271	179	187	243.213	195	272.72	267.292	6.60708	9.85709	0.577146	OK	0.07365	0.266352	http://genome.ucsc.edu/cgi-bin/hgTracks?db=human&position=chr13:23730188-23902655
0	ENSG00000027075	PRKCH	chr14:61187558-61658696	4.15198	2.57952	3.24652	9.72562	6.68139	14.8968	34.9999	24	45.9975	151	173	271	3.32601	10.4346	1.64951	OK	0.0014	0.0133291	http://genome.ucsc.edu/cgi-bin/hgTracks?db=human&position=chr14:61187558-61658696
0	ENSG00000027644	INSRR	chr1:156806242-156881850	0	0	0	0	0	0	0	0	0	0	0	0	0	0	0	NOTEST	1	1	http://genome.ucsc.edu/cgi-bin/hgTracks?db=human&position=chr1:156806242-156881850
0	ENSG00000027697	IFNGR1	chr6:137197483-137219449	26.2026	23.9223	30.9127	34.0775	34.1605	33.9587	569	488	794	618	852	799	27.0125	34.0656	0.334686	OK	0.1974	0.487019	http://genome.ucsc.edu/cgi-bin/hgTracks?db=human&position=chr6:137197483-137219449
0	ENSG00000027847	B4GALT7	chr5:177600099-177610347	14.1161	17.8471	14.1657	14.1516	20.9952	20.8085	271	379	388	246	494	502	15.3763	18.6518	0.278606	OK	0.23995	0.536153	http://genome.ucsc.edu/cgi-bin/hgTracks?db=human&position=chr5:177600099-177610347
1	ENSG00000027869	SH2D2A	chr1:156806242-156881850	0.154304	0.0546992	0.227758	6.49451	8.66592	6.49845	1	1	4	95	185.001	118	0.145587	7.21963	5.63197	OK	0.0001	0.00148969	http://genome.ucsc.edu/cgi-bin/hgTracks?db=human&position=chr1:156806242-156881850
0	ENSG00000028116	VRK2	chr2:57907650-58241686	12.8291	12.6573	9.51777	25.4806	22.3869	17.2701	242.544	241.697	278.094	440.635	605.952	400.595	11.6681	21.7125	0.895968	OK	0.0055	0.039659	http://genome.ucsc.edu/cgi-bin/hgTracks?db=human&position=chr2:57907650-58241686
0	ENSG00000028137	TNFRSF1B	chr1:12166942-12209228	3.28467	10.1381	3.61988	2.44987	2.60022	4.54507	150	299	210	45	90	174	5.68088	3.19839	-0.828768	OK	0.1411	0.404141	http://genome.ucsc.edu/cgi-bin/hgTracks?db=human&position=chr1:12166942-12209228
0	ENSG00000028203	VEZT	chr12:95217745-95302790	78.3884	60.093	66.3163	104.264	102.792	97.1211	1501	1327	2001	1882	2864	2077	68.2659	101.392	0.570714	OK	0.0437	0.18611	http://genome.ucsc.edu/cgi-bin/hgTracks?db=human&position=chr12:95217745-95302790
0	ENSG00000028277	POU2F2	chr19:42086109-42196585	7.33899	14.5583	6.83227	23.0856	32.5659	58.6712	105	194	167	328	753	566	9.57652	38.1076	1.9925	OK	0.0044	0.0331656	http://genome.ucsc.edu/cgi-bin/hgTracks?db=human&position=chr19:42086109-42196585
0	ENSG00000028310	BRD9	chr5:795605-919357	44.4987	33.5069	45.3939	60.0805	64.7643	41.9741	1231.4	858.528	1704.7	1431.21	2215.29	1404.42	41.1332	55.6063	0.434947	OK	0.1609	0.437111	http://genome.ucsc.edu/cgi-bin/hgTracks?db=human&position=chr5:795605-919357
0	ENSG00000028528	SNX1	chr15:64094122-64146090	44.6125	35.3382	44.7335	34.591	43.3738	35.9487	1087	882	1405	745	1225	1011	41.5614	37.9712	-0.130339	OK	0.62525	0.851275	http://genome.ucsc.edu/cgi-bin/hgTracks?db=human&position=chr15:64094122-64146090
0	ENSG00000028839	TBPL1	chr6:133952169-134052636	26.1813	14.1112	28.2086	51.8853	44.0093	35.9655	224.818	138.357	375.125	428.301	488.409	414.351	22.8337	43.9534	0.944807	OK	0.0082	0.0538007	http://genome.ucsc.edu/cgi-bin/hgTracks?db=human&position=chr6:133952169-134052636
0	ENSG00000029153	ARNTL2	chr12:27332853-27446625	38.1754	25.3222	46.633	61.2311	42.8903	37.8218	1402.98	700.967	2000	1450	1708.99	1055.98	36.7102	47.3144	0.366096	OK	0.3087	0.618307	http://genome.ucsc.edu/cgi-bin/hgTracks?db=human&position=chr12:27332853-27446625
0	ENSG00000029363	BCLAF1	chr6:136256626-136289851	97.045	63.5724	87.4063	137.043	158.226	79.2343	2256	1607	3022	2904	4261	2231	82.6746	124.834	0.594501	OK	0.0972	0.320119	http://genome.ucsc.edu/cgi-bin/hgTracks?db=human&position=chr6:136256626-136289851
0	ENSG00000029364	SLC39A9	chr14:69380122-69462388	43.6184	32.7334	41.7054	57.4055	47.0247	48.6778	1588.01	1203	2157.42	1935.32	2415.26	2183.02	39.3524	51.036	0.375063	OK	0.36535	0.674619	http://genome.ucsc.edu/cgi-bin/hgTracks?db=human&position=chr14:69380122-69462388
0	ENSG00000029534	ANK1	chr8:41653219-41896762	8.49585	3.53808	8.28453	3.34411	1.22143	3.33626	414.999	237.921	575.736	97	60	126	6.77282	2.63393	-1.36254	OK	0.0067	0.0462673	http://genome.ucsc.edu/cgi-bin/hgTracks?db=human&position=chr8:41653219-41896762
0	ENSG00000029559	IBSP	chr4:87799580-87812435	0	0	0	0	0	0.0942933	0	0	0	0	0	2	0	0.0314311	inf	NOTEST	1	1	http://genome.ucsc.edu/cgi-bin/hgTracks?db=human&position=chr4:87799580-87812435
0	ENSG00000029639	TFB1M	chr6:154733324-155314493	9.94653	19.03	9.55038	11.808	9.48006	20.6546	76	95.432	96.0011	75.0012	116	170.001	12.8423	13.9809	0.122554	OK	0.8809	0.957982	http://genome.ucsc.edu/cgi-bin/hgTracks?db=human&position=chr6:154733324-155314493
0	ENSG00000029725	RABEP1	chr17:5282264-5469060	45.7234	44.4059	47.412	80.6078	73.4114	50.1009	1672.23	1651.79	2186.92	2328.09	3111.25	2123.41	45.8471	68.04	0.569553	OK	0.2285	0.522425	http://genome.ucsc.edu/cgi-bin/hgTracks?db=human&position=chr17:5282264-5469060
1	ENSG00000029993	HMGB3	chrX:150980508-150990775	94.323	18.9626	92.9238	258.746	205.283	214.733	984	221	1398	2353	2412	2559	68.7365	226.254	1.7188	OK	5e-05	0.000797421	http://genome.ucsc.edu/cgi-bin/hgTracks?db=human&position=chrX:150980508-150990775
0	ENSG00000030066	NUP160	chr11:47778086-47848555	18.4913	23.0907	23.3217	15.0054	19.3526	13.8024	945	906	1513	749	1122	733	21.6346	16.0535	-0.430453	OK	0.1183	0.36207	http://genome.ucsc.edu/cgi-bin/hgTracks?db=human&position=chr11:47778086-47848555
0	ENSG00000030110	BAK1	chr6:33540045-33593338	12.875	8.09689	9.81961	6.07806	6.7785	8.00867	328	205	350	140	220	246	10.2638	6.95508	-0.561432	OK	0.02665	0.130932	http://genome.ucsc.edu/cgi-bin/hgTracks?db=human&position=chr6:33540045-33593338
0	ENSG00000030304	MUSK	chr9:110668770-110801620	0.945033	1.30921	1.18642	1.29986	1.29031	1.34017	23	42	33	32	37	37	1.14689	1.31011	0.191967	OK	0.7026	0.893485	http://genome.ucsc.edu/cgi-bin/hgTracks?db=human&position=chr9:110668770-110801620
0	ENSG00000030419	IKZF2	chr2:212581356-213152427	4.08764	2.40024	3.74713	2.88917	0.803629	2.57322	135	69	161	88	49	68	3.41167	2.08867	-0.707892	OK	0.20835	0.499966	http://genome.ucsc.edu/cgi-bin/hgTracks?db=human&position=chr2:212581356-213152427
0	ENSG00000030582	GRN	chr17:44345085-44353102	304.021	364.65	235.762	206.671	191.138	189.383	3211	4443	3902	1930	2601	2783	301.478	195.731	-0.623178	OK	0.0213	0.112017	http://genome.ucsc.edu/cgi-bin/hgTracks?db=human&position=chr17:44345085-44353102
0	ENSG00000031003	FAM13B	chr5:137814332-138051961	15.001	28.6495	17.4049	19.6768	20.2428	24.3087	748.946	991.432	1068.41	738.712	1030.43	1127.81	20.3518	21.4094	0.073089	OK	0.7841	0.925718	http://genome.ucsc.edu/cgi-bin/hgTracks?db=human&position=chr5:137814332-138051961
0	ENSG00000031081	ARHGAP31	chr3:119294372-119420714	3.66745	4.37879	3.06172	4.96857	2.91157	1.62472	166	181	233	205	158	197	3.70265	3.16829	-0.224858	OK	0.7737	0.921462	http://genome.ucsc.edu/cgi-bin/hgTracks?db=human&position=chr3:119294372-119420714
0	ENSG00000031691	CENPQ	chr6:49463377-49493107	25.2487	10.8311	26.3899	33.806	28.0487	27.7548	507	217	741	616	720	671	20.8232	29.8698	0.520496	OK	0.01875	0.102269	http://genome.ucsc.edu/cgi-bin/hgTracks?db=human&position=chr6:49463377-49493107
1	ENSG00000031698	SARS	chr1:109213917-109238169	162.018	314.836	159.918	400.518	538.238	446.719	3335	6315	4525	6936	13444	10458	212.257	461.825	1.12153	OK	5e-05	0.000797421	http://genome.ucsc.edu/cgi-bin/hgTracks?db=human&position=chr1:109213917-109238169
0	ENSG00000031823	RANBP3	chr19:5916138-5978142	113.147	64.6389	112.245	145.164	125.947	95.6509	1171	724	1540	1243	1535	1132	96.677	122.254	0.338637	OK	0.32155	0.631581	http://genome.ucsc.edu/cgi-bin/hgTracks?db=human&position=chr19:5916138-5978142
0	ENSG00000032219	ARID4A	chr14:58298384-58395641	24.1173	18.4353	19.8642	15.2564	16.9191	14.3216	592	486	857	392	589	507	20.8056	15.499	-0.424795	OK	0.28055	0.585382	http://genome.ucsc.edu/cgi-bin/hgTracks?db=human&position=chr14:58298384-58395641
0	ENSG00000032389	EIPR1	chr2:3188924-3377882	38.695	25.6789	31.6173	41.8451	34.7936	30.5855	462	309	589	409	531	456	31.9971	35.7414	0.159658	OK	0.56625	0.820306	http://genome.ucsc.edu/cgi-bin/hgTracks?db=human&position=chr2:3188924-3377882
0	ENSG00000032444	PNPLA6	chr19:7522625-7561764	80.3697	79.7436	77.4145	56.4266	49.7527	51.1902	1641	1550	2318	923	1325	1595	79.1759	52.4565	-0.59394	OK	0.1081	0.343128	http://genome.ucsc.edu/cgi-bin/hgTracks?db=human&position=chr19:7522625-7561764
0	ENSG00000032742	IFT88	chr13:20567068-20691437	15.2939	15.8868	14.9571	9.66207	10.3402	13.0053	392	347	535.999	245	361	325	15.3793	11.0025	-0.483151	OK	0.1862	0.474054	http://genome.ucsc.edu/cgi-bin/hgTracks?db=human&position=chr13:20567068-20691437
0	ENSG00000033011	ALG1	chr16:4882506-5097808	23.5764	25.6987	23.8093	20.902	23.0785	26.13	412.819	391.995	556.052	336.621	514.008	548.038	24.3615	23.3702	-0.0599313	OK	0.89145	0.96078	http://genome.ucsc.edu/cgi-bin/hgTracks?db=human&position=chr16:4882506-5097808
0	ENSG00000033030	ZCCHC8	chr12:122471599-122501073	16.399	18.5645	19.773	31.8626	23.7354	20.0939	562	586	855	947	1054	781	18.2455	25.2306	0.467635	OK	0.04455	0.188863	http://genome.ucsc.edu/cgi-bin/hgTracks?db=human&position=chr12:122471599-122501073
0	ENSG00000033050	ABCF2	chr7:151207836-151227230	88.8639	68.391	92.0443	124.489	145.461	95.758	2432	1457	3213	2817	4159	2868	83.0997	121.903	0.552814	OK	0.0923	0.309711	http://genome.ucsc.edu/cgi-bin/hgTracks?db=human&position=chr7:151207836-151227230
1	ENSG00000033100	CHPF2	chr7:151232488-151277896	38.1921	30.3846	40.1385	15.4798	15.734	15.5633	1595.74	1272.16	2262.69	479	736	754.233	36.2384	15.5924	-1.21668	OK	0.0005	0.00572175	http://genome.ucsc.edu/cgi-bin/hgTracks?db=human&position=chr7:151232488-151277896
0	ENSG00000033122	LRRC7	chr1:69568397-70205620	1.4854	0.701827	2.1046	2.88471	3.56863	3.36815	4.99978	12.9998	14.9998	11.9998	27.9998	23.9998	1.43061	3.27383	1.19435	OK	0.25805	0.558401	http://genome.ucsc.edu/cgi-bin/hgTracks?db=human&position=chr1:69568397-70205620
0	ENSG00000033170	FUT8	chr14:65410591-65744121	115.077	126.167	103.946	122.292	96.8479	101.279	2320.29	2608.8	2743.03	2181.83	2571.47	2216.59	115.063	106.806	-0.107433	OK	0.7337	0.905388	http://genome.ucsc.edu/cgi-bin/hgTracks?db=human&position=chr14:65410591-65744121
0	ENSG00000033178	UBA6	chr4:67612651-67701179	179.373	132.654	205.835	159.559	152.416	147.045	3291	2261	4805	2899	3724	2828	172.621	153.007	-0.174016	OK	0.6908	0.887315	http://genome.ucsc.edu/cgi-bin/hgTracks?db=human&position=chr4:67612651-67701179
0	ENSG00000033327	GAB2	chr11:78215296-78574874	1.71683	3.2415	1.4583	1.89078	1.84608	1.77236	132	182	158	96	133	154	2.13888	1.83641	-0.219967	OK	0.59835	0.83868	http://genome.ucsc.edu/cgi-bin/hgTracks?db=human&position=chr11:78215296-78574874
0	ENSG00000033627	ATP6V0A1	chr17:42458843-42522611	18.0595	43.2735	14.1273	29.9089	27.0646	35.3242	282	632.693	460	355.623	550.548	702.255	25.1534	30.7659	0.290576	OK	0.472	0.757478	http://genome.ucsc.edu/cgi-bin/hgTracks?db=human&position=chr17:42458843-42522611
0	ENSG00000033800	PIAS1	chr15:68054178-68257211	10.4254	9.68181	9.37423	11.371	11.4628	10.1527	459.42	413.932	570.051	474.426	563.207	514.024	9.82715	10.9955	0.162067	OK	0.6522	0.866927	http://genome.ucsc.edu/cgi-bin/hgTracks?db=human&position=chr15:68054178-68257211
1	ENSG00000033867	SLC4A7	chr3:27372720-27484420	12.6684	10.4797	14.8359	54.7392	51.5275	32.7431	532	531	901	1913	2558	1755	12.6613	46.3366	1.87173	OK	5e-05	0.000797421	http://genome.ucsc.edu/cgi-bin/hgTracks?db=human&position=chr3:27372720-27484420
1	ENSG00000034053	APBA2	chr15:28884482-29118315	1.74482	1.64549	0.640848	7.17865	7.61534	6.37327	36	30	30	225	342	268	1.34372	7.05575	2.39257	OK	5e-05	0.000797421	http://genome.ucsc.edu/cgi-bin/hgTracks?db=human&position=chr15:28884482-29118315
0	ENSG00000034152	MAP2K3	chr17:21284671-21315240	23.0144	17.2461	28.1306	14.5703	12.1617	13.2666	447	323	706	204	287	283	22.797	13.3329	-0.773861	OK	0.0075	0.0503323	http://genome.ucsc.edu/cgi-bin/hgTracks?db=human&position=chr17:21284671-21315240
0	ENSG00000034239	EFCAB1	chr8:48710788-48735311	0	0	0	0	0	0	0	0	0	0	0	0	0	0	0	NOTEST	1	1	http://genome.ucsc.edu/cgi-bin/hgTracks?db=human&position=chr8:48710788-48735311
0	ENSG00000034510	TMSB10	chr2:84821649-84907008	4984.29	3043.93	4256.35	2748.94	2974.81	2891.41	18994	11620	22562	9487	14399	13181	4094.86	2871.72	-0.511899	OK	0.0458	0.192679	http://genome.ucsc.edu/cgi-bin/hgTracks?db=human&position=chr2:84821649-84907008
0	ENSG00000034533	ASTE1	chr3:130850594-131381475	4.3328	5.20884	7.12676	4.90305	6.3113	4.38739	70.9431	77.1085	103.786	76.1094	101.679	106.657	5.55613	5.20058	-0.0954078	OK	0.9065	0.963718	http://genome.ucsc.edu/cgi-bin/hgTracks?db=human&position=chr3:130850594-131381475
0	ENSG00000034677	RNF19A	chr8:100157905-100336218	90.5153	64.8045	81.1131	98.5612	112.808	70.2302	1281	1003	1845	1274	1766.01	1507	78.811	93.8665	0.252214	OK	0.6347	0.855866	http://genome.ucsc.edu/cgi-bin/hgTracks?db=human&position=chr8:100157905-100336218
0	ENSG00000034693	PEX3	chr6:143450806-143511690	20.5581	16.591	24.7581	31.3462	30.7813	27.0278	291.928	197.272	441.152	395.828	507.722	399.589	20.6357	29.7184	0.526213	OK	0.30895	0.618567	http://genome.ucsc.edu/cgi-bin/hgTracks?db=human&position=chr6:143450806-143511690
0	ENSG00000034713	GABARAPL2	chr16:75528531-75623300	30.6523	24.2131	29.8572	22.4941	20.3136	20.6005	288	219	358.002	184	233	246.001	28.2409	21.1361	-0.418078	OK	0.29115	0.597696	http://genome.ucsc.edu/cgi-bin/hgTracks?db=human&position=chr16:75528531-75623300
0	ENSG00000034971	MYOC	chr1:171600620-171652683	0	0	0	0	0	0	0	0	0	0	0	0	0	0	0	NOTEST	1	1	http://genome.ucsc.edu/cgi-bin/hgTracks?db=human&position=chr1:171600620-171652683
0	ENSG00000035115	SH3YL1	chr2:217729-278283	3.45317	10.6989	3.70042	9.96107	11.217	12.3812	59.0008	160	87	136	226.001	231.382	5.95083	11.1864	0.910584	OK	0.1566	0.430137	http://genome.ucsc.edu/cgi-bin/hgTracks?db=human&position=chr2:217729-278283
0	ENSG00000035141	FAM136A	chr2:70295974-70302090	36.9404	21.2431	33.6998	34.392	32.4455	25.8887	760	450	980	611	872	669	30.6278	30.9087	0.0131745	OK	0.9522	0.979833	http://genome.ucsc.edu/cgi-bin/hgTracks?db=human&position=chr2:70295974-70302090
0	ENSG00000035403	VCL	chr10:73995192-74151063	99.0235	101.375	89.1549	76.7909	62.4916	54.6099	4981.04	4395.97	6197.51	3828.14	3845.98	2970.01	96.5178	64.6308	-0.578576	OK	0.0473	0.197061	http://genome.ucsc.edu/cgi-bin/hgTracks?db=human&position=chr10:73995192-74151063
0	ENSG00000035499	DEPDC1B	chr5:60596911-60700190	24.9963	8.1642	25.1616	18.0681	19.4314	16.2854	563	150	814	420	539	427	19.4407	17.9283	-0.116841	OK	0.6727	0.878734	http://genome.ucsc.edu/cgi-bin/hgTracks?db=human&position=chr5:60596911-60700190
1	ENSG00000035664	DAPK2	chr15:63907035-64072033	5.94472	12.65	6.61792	0.539649	1.0031	1.56873	126	241.077	177	17	17	46	8.40421	1.03716	-3.01847	OK	5e-05	0.000797421	http://genome.ucsc.edu/cgi-bin/hgTracks?db=human&position=chr15:63907035-64072033
0	ENSG00000035681	NSMAF	chr8:58583503-58659844	60.4174	66.6023	50.0167	82.6268	92.0801	69.3836	944	1047	1233	1082	1696	1244	59.0121	81.3635	0.46337	OK	0.18925	0.477531	http://genome.ucsc.edu/cgi-bin/hgTracks?db=human&position=chr8:58583503-58659844
0	ENSG00000035687	ADSS	chr1:244352634-244452134	60.3702	42.3801	61.1673	51.8291	48.819	34.087	1794.77	1165.69	2574.86	1338	1831.92	1225	54.6392	44.9117	-0.282845	OK	0.2384	0.534496	http://genome.ucsc.edu/cgi-bin/hgTracks?db=human&position=chr1:244352634-244452134
0	ENSG00000035720	STAP1	chr4:67558727-67607337	0.139181	0.175189	0	0	0	0.0484136	2	3	0	0	0	1	0.10479	0.0161379	-2.69898	NOTEST	1	1	http://genome.ucsc.edu/cgi-bin/hgTracks?db=human&position=chr4:67558727-67607337
1	ENSG00000035862	TIMP2	chr17:78852976-78925387	53.5585	84.0646	54.5445	21.2919	19.4815	21.2152	2283.13	3548.6	3226.92	816.777	1041.05	1069.53	64.0559	20.6629	-1.63229	OK	5e-05	0.000797421	http://genome.ucsc.edu/cgi-bin/hgTracks?db=human&position=chr17:78852976-78925387
0	ENSG00000035928	RFC1	chr4:39287455-39366375	141.175	114.126	140.396	192.64	211.288	161.987	1754	1684	2425	2013	3075	2395	131.899	188.638	0.516193	OK	0.12305	0.37183	http://genome.ucsc.edu/cgi-bin/hgTracks?db=human&position=chr4:39287455-39366375
0	ENSG00000036054	TBC1D23	chr3:100260999-100325251	62.0546	36.0618	58.3052	43.2049	40.6123	29.9842	1410	901	1893	918	1199	888	52.1405	37.9338	-0.458922	OK	0.18325	0.470692	http://genome.ucsc.edu/cgi-bin/hgTracks?db=human&position=chr3:100260999-100325251
0	ENSG00000036257	CUL3	chr2:224464681-224585397	29.4149	29.5619	31.5645	26.8519	37.0011	29.4577	622.435	627	1095	485	860	663.12	30.1804	31.1036	0.0434676	OK	0.8751	0.956218	http://genome.ucsc.edu/cgi-bin/hgTracks?db=human&position=chr2:224464681-224585397
0	ENSG00000036448	MYOM2	chr8:2045039-2165552	0	0.265225	0.25877	4.86667	3.75375	5.70055	0	2	2	4	4	7	0.174665	4.77366	4.77243	OK	0.0373	0.166415	http://genome.ucsc.edu/cgi-bin/hgTracks?db=human&position=chr8:2045039-2165552
0	ENSG00000036473	OTC	chrX:37349274-38688920	0	0	0	0	0	0	0	0	0	0	0	0	0	0	0	NOTEST	1	1	http://genome.ucsc.edu/cgi-bin/hgTracks?db=human&position=chrX:37349274-38688920
0	ENSG00000036530	CYP46A1	chr14:99684303-99727301	0	0.10237	0.0350417	0.0130815	0.143636	0.0552657	0	5	2	1	1	2	0.0458039	0.0706611	0.625446	NOTEST	1	1	http://genome.ucsc.edu/cgi-bin/hgTracks?db=human&position=chr14:99684303-99727301
0	ENSG00000036549	ZZZ3	chr1:77562415-77683419	45.8591	53.6481	44.5852	69.0058	67.4091	60.0598	1591	1768	2238	2343	3159	2498	48.0308	65.4916	0.447349	OK	0.10445	0.335592	http://genome.ucsc.edu/cgi-bin/hgTracks?db=human&position=chr1:77562415-77683419
0	ENSG00000036565	SLC18A1	chr8:20144854-20183206	0	0	0	0	0	0	0	0	0	0	0	0	0	0	0	NOTEST	1	1	http://genome.ucsc.edu/cgi-bin/hgTracks?db=human&position=chr8:20144854-20183206
0	ENSG00000036672	USP2	chr11:119355214-119381726	0.217882	0.0508781	0.379876	1.38474	0.958283	1.02636	3	1	3	20.8109	27.943	20	0.216212	1.12313	2.377	OK	0.0043	0.0326071	http://genome.ucsc.edu/cgi-bin/hgTracks?db=human&position=chr11:119355214-119381726
0	ENSG00000036828	CASR	chr3:122183682-122291629	0	0	0	0	0.0156012	0	0	0	0	0	1	0	0	0.0052004	inf	NOTEST	1	1	http://genome.ucsc.edu/cgi-bin/hgTracks?db=human&position=chr3:122183682-122291629
0	ENSG00000037042	TUBG2	chr17:42659304-42667006	4.88099	13.1271	6.29387	5.60502	6.28294	8.60036	86	214	158	100	149	170	8.10065	6.82944	-0.246269	OK	0.44695	0.739587	http://genome.ucsc.edu/cgi-bin/hgTracks?db=human&position=chr17:42659304-42667006
0	ENSG00000037241	RPL26L1	chr5:172954785-172969771	71.1079	35.265	83.1228	109.654	86.4403	73.3462	276	173	413.999	283	413	341	63.1652	89.8135	0.5078	OK	0.2623	0.563034	http://genome.ucsc.edu/cgi-bin/hgTracks?db=human&position=chr5:172954785-172969771
0	ENSG00000037280	FLT4	chr5:180601505-180649624	0.197106	0	0	0.441976	0.542431	0.633802	1	0	0	19	10	14	0.065702	0.539403	3.03735	NOTEST	1	1	http://genome.ucsc.edu/cgi-bin/hgTracks?db=human&position=chr5:180601505-180649624
0	ENSG00000037474	NSUN2	chr5:6599238-6633291	64.3661	42.3787	76.3951	131.669	127.343	72.1196	2094	1271	3480	3817	5373	2829	61.0466	110.377	0.85446	OK	0.0001	0.00148969	http://genome.ucsc.edu/cgi-bin/hgTracks?db=human&position=chr5:6599238-6633291
0	ENSG00000037637	FBXO42	chr1:16246838-16352454	7.01071	8.9778	6.99086	4.87149	7.06468	7.45221	269	384	415	221	387	368	7.65979	6.46279	-0.245147	OK	0.52885	0.796779	http://genome.ucsc.edu/cgi-bin/hgTracks?db=human&position=chr1:16246838-16352454
0	ENSG00000037749	MFAP3	chr5:153990127-154445850	19.1161	22.0685	24.0385	16.6065	17.4828	19.7894	360	297	524.251	229.348	318	326	21.741	17.9596	-0.275667	OK	0.6065	0.841934	http://genome.ucsc.edu/cgi-bin/hgTracks?db=human&position=chr5:153990127-154445850
0	ENSG00000037757	MRI1	chr19:13764531-13778462	15.3088	13.479	16.459	7.9516	8.68351	7.41714	274.215	266.725	442.783	137.501	200.854	177.465	15.0823	8.01742	-0.911644	OK	0.09855	0.323116	http://genome.ucsc.edu/cgi-bin/hgTracks?db=human&position=chr19:13764531-13778462
0	ENSG00000037897	METTL1	chr12:57762333-57818704	18.599	33.8432	22.1989	63.6612	71.2065	52.911	128.414	174.729	234.229	355.175	540.928	395.803	24.8804	62.5929	1.33099	OK	0.0065	0.0452229	http://genome.ucsc.edu/cgi-bin/hgTracks?db=human&position=chr12:57762333-57818704
0	ENSG00000037965	HOXC8	chr12:53981508-54056030	0	0	0.0323086	0.04979	0.141361	0	0	0	1	1	4.00001	0	0.0107695	0.063717	2.56472	NOTEST	1	1	http://genome.ucsc.edu/cgi-bin/hgTracks?db=human&position=chr12:53981508-54056030
0	ENSG00000038002	AGA	chr4:177430769-177442503	40.2001	53.9858	31.6877	47.4514	45.5773	49.4196	347	454	402	332	492	511	41.9579	47.4828	0.178464	OK	0.58295	0.82923	http://genome.ucsc.edu/cgi-bin/hgTracks?db=human&position=chr4:177430769-177442503
0	ENSG00000038210	PI4K2B	chr4:25160640-25279092	18.4648	5.98408	18.4431	14.8342	14.1069	11.1502	809.619	261.655	1131.54	590.376	791.355	589.096	14.2973	13.3638	-0.0974163	OK	0.7002	0.89204	http://genome.ucsc.edu/cgi-bin/hgTracks?db=human&position=chr4:25160640-25279092
0	ENSG00000038219	BOD1L1	chr4:13568737-13627723	39.1672	45.4428	34.1982	36.3619	51.4921	43.0411	2269	2309	3132	2565	3846	2660	39.6027	43.6317	0.139776	OK	0.81855	0.938773	http://genome.ucsc.edu/cgi-bin/hgTracks?db=human&position=chr4:13568737-13627723
0	ENSG00000038274	MAT2B	chr5:163503113-163519336	69.1785	57.2911	67.1743	73.4939	67.1056	67.2562	1431	1101	1844	1431	1971	1738	64.548	69.2852	0.102176	OK	0.6759	0.880043	http://genome.ucsc.edu/cgi-bin/hgTracks?db=human&position=chr5:163503113-163519336
0	ENSG00000038295	TLL1	chr4:165873257-166103895	0	0	0	0.0515425	0.0182749	0.0137357	0	0	0	2	2	1	0	0.027851	inf	NOTEST	1	1	http://genome.ucsc.edu/cgi-bin/hgTracks?db=human&position=chr4:165873257-166103895
0	ENSG00000038358	EDC4	chr16:67873022-67888855	47.7045	34.3201	57.8537	57.2786	51.6202	38.8438	912.851	652.93	1394.4	935.141	1144.75	836.912	46.6261	49.2475	0.0789138	OK	0.82515	0.940592	http://genome.ucsc.edu/cgi-bin/hgTracks?db=human&position=chr16:67873022-67888855
0	ENSG00000038382	TRIO	chr5:14143701-14532128	194.435	263.979	254.066	266.04	201.951	213.65	13024	12317	18804	11732	15236	12486	237.493	227.214	-0.0638389	OK	0.83185	0.942378	http://genome.ucsc.edu/cgi-bin/hgTracks?db=human&position=chr5:14143701-14532128
0	ENSG00000038427	VCAN	chr5:83471464-83582303	0.126673	0	0.165636	0.0732443	0.010392	0.523589	3	0	1	6	1	5	0.0974363	0.202408	1.05474	NOTEST	1	1	http://genome.ucsc.edu/cgi-bin/hgTracks?db=human&position=chr5:83471464-83582303
0	ENSG00000038532	CLEC16A	chr16:10944487-11182189	5.63792	7.70309	6.59793	5.46245	5.95406	7.38573	233	303	325	170	237	307	6.64631	6.26741	-0.0846845	OK	0.81335	0.937298	http://genome.ucsc.edu/cgi-bin/hgTracks?db=human&position=chr16:10944487-11182189
0	ENSG00000038945	MSR1	chr8:16107877-16567490	0	0.194493	0.0207445	0	0	0	0	1	1	0	0	0	0.0717458	0	#NAME?	NOTEST	1	1	http://genome.ucsc.edu/cgi-bin/hgTracks?db=human&position=chr8:16107877-16567490
0	ENSG00000039068	CDH1	chr16:68737224-68835548	3.92421	2.92843	1.4721	1.47028	0.970065	0.633257	39	24	28	7	12	23	2.77491	1.02453	-1.43747	OK	0.1402	0.402545	http://genome.ucsc.edu/cgi-bin/hgTracks?db=human&position=chr16:68737224-68835548
0	ENSG00000039123	SKIV2L2	chr5:55307759-55535050	45.3602	40.6215	38.4275	56.1182	53.3305	40.8258	824.983	762.164	1181.12	863.327	1177.75	882.685	41.4697	50.0915	0.272507	OK	0.48535	0.766643	http://genome.ucsc.edu/cgi-bin/hgTracks?db=human&position=chr5:55307759-55535050
0	ENSG00000039139	DNAH5	chr5:13690330-13944543	4.84597	4.02972	4.8637	2.63587	2.79636	3.84783	313	490.83	381.933	93	147	231.966	4.5798	3.09335	-0.566113	OK	0.19095	0.479292	http://genome.ucsc.edu/cgi-bin/hgTracks?db=human&position=chr5:13690330-13944543
0	ENSG00000039319	ZFYVE16	chr5:80408012-80479350	42.4617	32.8368	47.4734	37.7647	31.9543	26.4464	1023	890	1532	760	1012	1030	40.924	32.0551	-0.352391	OK	0.50995	0.78433	http://genome.ucsc.edu/cgi-bin/hgTracks?db=human&position=chr5:80408012-80479350
1	ENSG00000039523	RIPOR1	chr16:67517861-67546788	18.7479	31.5073	22.7111	7.73148	7.21149	11.3785	330.949	550.549	481.074	113.112	131.567	202.868	24.3221	8.77382	-1.47099	OK	0.0009	0.00935183	http://genome.ucsc.edu/cgi-bin/hgTracks?db=human&position=chr16:67517861-67546788
0	ENSG00000039537	C6	chr5:41142233-41261438	0	0	0	0	0	0	0	0	0	0	0	0	0	0	0	NOTEST	1	1	http://genome.ucsc.edu/cgi-bin/hgTracks?db=human&position=chr5:41142233-41261438
1	ENSG00000039560	RAI14	chr5:34656236-34832627	62.6009	44.7191	67.5069	150.642	180.898	109.045	1673	1302	2123	3826	5831	3944.81	58.2756	146.862	1.3335	OK	0.00025	0.00322058	http://genome.ucsc.edu/cgi-bin/hgTracks?db=human&position=chr5:34656236-34832627
0	ENSG00000039600	SOX30	chr5:157625678-157671480	0.0520855	0	0	0	0	0.0432644	1	0	0	0	0	1	0.0173618	0.0144215	-0.267701	NOTEST	1	1	http://genome.ucsc.edu/cgi-bin/hgTracks?db=human&position=chr5:157625678-157671480
0	ENSG00000039650	PNKP	chr19:49818278-49888749	145.398	157.92	137.952	363.66	787.489	469.723	534.134	444.844	952.012	614.204	981.241	791.825	147.09	540.291	1.87704	OK	0.0861	0.295546	http://genome.ucsc.edu/cgi-bin/hgTracks?db=human&position=chr19:49818278-49888749
0	ENSG00000039987	BEST2	chr19:12751701-12758458	0	0.263637	0.0319401	0	0	0.14514	0	3	1	0	0	1	0.0985257	0.04838	-1.02609	NOTEST	1	1	http://genome.ucsc.edu/cgi-bin/hgTracks?db=human&position=chr19:12751701-12758458
0	ENSG00000040199	PHLPP2	chr16:71623707-71724701	9.16768	3.26515	8.4441	3.46383	4.27177	4.69664	440.725	280.986	645.361	206.658	313	305.317	6.95898	4.14408	-0.747824	OK	0.1086	0.343794	http://genome.ucsc.edu/cgi-bin/hgTracks?db=human&position=chr16:71623707-71724701
0	ENSG00000040275	SPDL1	chr5:169583633-169604778	133.161	41.0878	146.739	150.657	120.925	89.75	1638	521	2304	1449	1789	1172	106.996	120.444	0.170809	OK	0.67375	0.879193	http://genome.ucsc.edu/cgi-bin/hgTracks?db=human&position=chr5:169583633-169604778
0	ENSG00000040341	STAU2	chr8:73420003-73878910	22.8302	24.9176	26.9457	19.1218	17.43	14.9946	341.027	276.795	431.433	286.267	333.713	309.104	24.8978	17.1821	-0.53511	OK	0.23695	0.532668	http://genome.ucsc.edu/cgi-bin/hgTracks?db=human&position=chr8:73420003-73878910
0	ENSG00000040487	PQLC2	chr1:19312325-19329300	11.5611	13.6641	12.0488	9.435	10.8976	11.8508	223	269	323	152	266	280	12.4247	10.7278	-0.211853	OK	0.42375	0.723074	http://genome.ucsc.edu/cgi-bin/hgTracks?db=human&position=chr1:19312325-19329300
0	ENSG00000040531	CTNS	chr17:3636467-3661542	7.59794	20.2209	10.0724	12.4804	11.7955	16.6613	188.904	384.251	278.271	182	280.276	351.601	12.6304	13.6457	0.11155	OK	0.77175	0.920947	http://genome.ucsc.edu/cgi-bin/hgTracks?db=human&position=chr17:3636467-3661542
1	ENSG00000040608	RTN4R	chr22:20241414-20283246	3.43677	2.08604	3.35638	0.213364	0.530089	1.12623	71	44	99	4	14	28	2.95973	0.623228	-2.24763	OK	5e-05	0.000797421	http://genome.ucsc.edu/cgi-bin/hgTracks?db=human&position=chr22:20241414-20283246
0	ENSG00000040633	PHF23	chr17:7235027-7239722	37.6104	27.1227	34.2866	33.6299	41.8947	36.7733	575	463	814	496	934	734	33.0066	37.4326	0.181545	OK	0.43015	0.72708	http://genome.ucsc.edu/cgi-bin/hgTracks?db=human&position=chr17:7235027-7239722
0	ENSG00000040731	CDH10	chr5:24487099-24644978	0	0	0	0	0	0	0	0	0	0	0	0	0	0	0	NOTEST	1	1	http://genome.ucsc.edu/cgi-bin/hgTracks?db=human&position=chr5:24487099-24644978
0	ENSG00000040933	INPP4A	chr2:98444853-98594390	13.2863	17.1701	16.8705	11.7515	10.6484	13.6164	658	842	1108	483	696	732	15.7756	12.0054	-0.394013	OK	0.13515	0.393287	http://genome.ucsc.edu/cgi-bin/hgTracks?db=human&position=chr2:98444853-98594390
0	ENSG00000041353	RAB27B	chr18:54717859-54898083	6.16679	8.92834	7.04069	4.25242	4.67377	5.3785	317	374	460	241	245	262.618	7.37861	4.76823	-0.629894	OK	0.2743	0.57785	http://genome.ucsc.edu/cgi-bin/hgTracks?db=human&position=chr18:54717859-54898083
0	ENSG00000041357	PSMA4	chr15:78540404-78552419	175.735	88.0031	181.792	215.78	210.61	148.91	1706	865	2454	1972	2640	1721	148.51	191.767	0.368791	OK	0.10405	0.334979	http://genome.ucsc.edu/cgi-bin/hgTracks?db=human&position=chr15:78540404-78552419
0	ENSG00000041515	MYO16	chr13:108596151-109208007	0.0578317	0.568503	0.13048	0	0.0816463	0.11242	5	49	15	0	5	9	0.252272	0.0646888	-1.96339	NOTEST	1	1	http://genome.ucsc.edu/cgi-bin/hgTracks?db=human&position=chr13:108596151-109208007
0	ENSG00000041802	LSG1	chr3:194584010-194672477	20.4212	23.0355	24.8297	39.5732	38.803	29.0093	689.805	540.93	1045.74	957.936	1328.89	920.83	22.7621	35.7952	0.653129	OK	0.03695	0.165146	http://genome.ucsc.edu/cgi-bin/hgTracks?db=human&position=chr3:194584010-194672477
0	ENSG00000041880	PARP3	chr3:51942344-51948867	23.4003	29.1519	28.5988	17.446	18.5302	25.6547	354	323	461	231	353	410	27.0503	20.5436	-0.396954	OK	0.29735	0.603988	http://genome.ucsc.edu/cgi-bin/hgTracks?db=human&position=chr3:51942344-51948867
1	ENSG00000041982	TNC	chr9:115019577-115118257	24.2125	18.7297	18.4308	113.736	112.454	75.6011	1238	956	1341	5921	8705	5818	20.4577	100.597	2.29788	OK	5e-05	0.000797421	http://genome.ucsc.edu/cgi-bin/hgTracks?db=human&position=chr9:115019577-115118257
0	ENSG00000041988	THAP3	chr1:6624865-6701924	20.5231	16.8866	14.8591	17.624	19.2815	14.7815	228.833	158.179	272.59	178.603	285.589	232.494	17.4229	17.229	-0.0161509	OK	0.97465	0.988277	http://genome.ucsc.edu/cgi-bin/hgTracks?db=human&position=chr1:6624865-6701924
1	ENSG00000042062	RIPOR3	chr20:50586107-50691528	2.61442	6.75994	5.21482	0.426262	0.400756	1.46805	59	155	159	10	11	31	4.86306	0.765023	-2.66829	OK	0.0001	0.00148969	http://genome.ucsc.edu/cgi-bin/hgTracks?db=human&position=chr20:50586107-50691528
0	ENSG00000042088	TDP1	chr14:89954938-90044768	46.3998	21.8815	43.9607	76.641	71.2681	59.1111	939	498	1273	1493	1994	1519	37.414	69.0067	0.88316	OK	0.0002	0.00268643	http://genome.ucsc.edu/cgi-bin/hgTracks?db=human&position=chr14:89954938-90044768
0	ENSG00000042286	AIFM2	chr10:70052795-70132934	22.2707	12.1706	18.0516	11.454	14.3768	12.362	771	440	1001	414	682	535	17.4976	12.7309	-0.458822	OK	0.06105	0.233939	http://genome.ucsc.edu/cgi-bin/hgTracks?db=human&position=chr10:70052795-70132934
0	ENSG00000042304	C2orf83	chr2:227610089-227648606	0	0.0405468	0	0	0.0363097	0	0	1	0	0	1	0	0.0135156	0.0121032	-0.159233	NOTEST	1	1	http://genome.ucsc.edu/cgi-bin/hgTracks?db=human&position=chr2:227610089-227648606
0	ENSG00000042317	SPATA7	chr14:88384923-88554733	5.59557	9.43626	6.70474	6.44381	5.80353	9.19137	108.002	141.335	172.22	100.565	135.773	169	7.24552	7.14624	-0.0199065	OK	0.96465	0.984647	http://genome.ucsc.edu/cgi-bin/hgTracks?db=human&position=chr14:88384923-88554733
0	ENSG00000042429	MED17	chr11:93661638-93814963	55.4988	42.2493	64.3255	37.6387	42.6075	29.9128	970.053	738.159	1383.93	530	791.946	603.347	54.0245	36.7197	-0.557063	OK	0.34065	0.650202	http://genome.ucsc.edu/cgi-bin/hgTracks?db=human&position=chr11:93661638-93814963
0	ENSG00000042445	RETSAT	chr2:85342087-85391752	29.3492	24.9318	28.5557	16.4772	13.9245	21.2032	752	684.003	1051	392.999	541	716	27.6122	17.2016	-0.682761	OK	0.0475	0.197567	http://genome.ucsc.edu/cgi-bin/hgTracks?db=human&position=chr2:85342087-85391752
0	ENSG00000042493	CAPG	chr2:85394747-85418432	421.986	254.146	370.241	500.858	589.662	566.301	2829	1885	3532	3088	4574	4329	348.791	552.274	0.66302	OK	0.00545	0.0393951	http://genome.ucsc.edu/cgi-bin/hgTracks?db=human&position=chr2:85394747-85418432
0	ENSG00000042753	AP2S1	chr19:46838135-46850992	387.426	177.107	348.642	406.796	403.117	366.717	1894	1048	2457	1872	2580	2502	304.392	392.21	0.365698	OK	0.2127	0.504106	http://genome.ucsc.edu/cgi-bin/hgTracks?db=human&position=chr19:46838135-46850992
0	ENSG00000042781	USH2A	chr1:215622893-216423396	0.0122128	0.0980084	0.0378039	0.00448426	0.0190809	0.0202597	3	24	13	1	6	6	0.0493417	0.0146083	-1.75602	NOTEST	1	1	http://genome.ucsc.edu/cgi-bin/hgTracks?db=human&position=chr1:215622893-216423396
0	ENSG00000042813	ZPBP	chr7:49773660-50159830	0	0	0	0	0	0	0	0	0	0	0	0	0	0	0	NOTEST	1	1	http://genome.ucsc.edu/cgi-bin/hgTracks?db=human&position=chr7:49773660-50159830
0	ENSG00000042832	TG	chr8:132866957-133134903	0.281172	0.840184	0	0.178556	0.191321	0.460211	2	10	0	1	3	11	0.373785	0.276696	-0.433906	NOTEST	1	1	http://genome.ucsc.edu/cgi-bin/hgTracks?db=human&position=chr8:132866957-133134903
0	ENSG00000042980	ADAM28	chr8:24294039-24912073	20.6077	19.5075	21.5633	8.69166	9.1135	9.03112	355	413	565	160	191	190	20.5595	8.94543	-1.20058	OK	0.00245	0.0209086	http://genome.ucsc.edu/cgi-bin/hgTracks?db=human&position=chr8:24294039-24912073
0	ENSG00000043039	BARX2	chr11:129375939-129452279	0	0	0	0.41717	0.222085	0.0786018	0	0	0	8	6	2	0	0.239286	inf	NOTEST	1	1	http://genome.ucsc.edu/cgi-bin/hgTracks?db=human&position=chr11:129375939-129452279
0	ENSG00000043093	DCUN1D1	chr3:182938073-182985953	45.7646	28.7116	31.7316	31.6898	29.3602	26.064	605	405	779	386	508	416	35.4026	29.038	-0.285914	OK	0.43095	0.727804	http://genome.ucsc.edu/cgi-bin/hgTracks?db=human&position=chr3:182938073-182985953
0	ENSG00000043143	JADE2	chr5:134524311-134583230	33.5798	34.6021	35.9696	15.1253	13.5788	22.0238	1340	1044	1880	441	586	901	34.7172	16.9093	-1.03783	OK	0.00765	0.051183	http://genome.ucsc.edu/cgi-bin/hgTracks?db=human&position=chr5:134524311-134583230
0	ENSG00000043355	ZIC2	chr13:99981771-99986773	2.4913	2.91257	3.08885	5.06278	3.48121	6.64484	29	38	47	42	58	79	2.83091	5.06294	0.838713	OK	0.2817	0.58667	http://genome.ucsc.edu/cgi-bin/hgTracks?db=human&position=chr13:99981771-99986773
0	ENSG00000043462	LCP2	chr5:170232446-170298227	0	0	0	0.300158	0.170677	0.684697	0	0	0	6	5	7	0	0.385177	inf	NOTEST	1	1	http://genome.ucsc.edu/cgi-bin/hgTracks?db=human&position=chr5:170232446-170298227
0	ENSG00000043514	TRIT1	chr1:39841021-39883511	21.0615	28.8665	21.5583	57.7861	55.3846	45.7811	289	329	449	643	867	691	23.8288	52.9839	1.15285	OK	0.00155	0.014468	http://genome.ucsc.edu/cgi-bin/hgTracks?db=human&position=chr1:39841021-39883511
0	ENSG00000043591	ADRB1	chr10:114044055-114046908	0.0287267	0.0288031	0	0.0316505	0.0224574	0.0715344	1	1	0	1	1	3	0.0191766	0.0418808	1.12694	NOTEST	1	1	http://genome.ucsc.edu/cgi-bin/hgTracks?db=human&position=chr10:114044055-114046908
0	ENSG00000044012	GUCA2B	chr1:42153420-42155824	0	0	0	0	0	0	0	0	0	0	0	0	0	0	0	NOTEST	1	1	http://genome.ucsc.edu/cgi-bin/hgTracks?db=human&position=chr1:42153420-42155824
0	ENSG00000044090	CUL7	chr6:43037616-43075099	17.9803	16.9758	13.0743	13.9581	20.116	18.938	1068.27	1062.47	1220.98	821.648	1378.78	1313.84	16.0101	17.6707	0.142374	OK	0.6711	0.878401	http://genome.ucsc.edu/cgi-bin/hgTracks?db=human&position=chr6:43037616-43075099
0	ENSG00000044115	CTNNA1	chr5:138610966-138935034	549.631	468.091	448.378	655.967	620.308	479.768	10006	9118.51	12307	10015.7	13970.1	11436.4	488.7	585.348	0.260346	OK	0.49405	0.772825	http://genome.ucsc.edu/cgi-bin/hgTracks?db=human&position=chr5:138610966-138935034
0	ENSG00000044446	PHKA2	chrX:18890295-18984598	12.8221	23.4821	11.0151	10.1389	8.39045	7.20305	405.199	651.48	547.022	280	333.745	359	15.7731	8.57747	-0.878842	OK	0.0544	0.216849	http://genome.ucsc.edu/cgi-bin/hgTracks?db=human&position=chrX:18890295-18984598
0	ENSG00000044459	CNTLN	chr9:17134981-17503923	0	0	0	0	0	0	0	0	0	0	0	0	0	0	0	NOTEST	1	1	http://genome.ucsc.edu/cgi-bin/hgTracks?db=human&position=chr9:17134981-17503923
0	ENSG00000044524	EPHA3	chr3:89107523-89482134	0	0	0.0232279	0	0	0	0	0	1	0	0	0	0.00774263	0	#NAME?	NOTEST	1	1	http://genome.ucsc.edu/cgi-bin/hgTracks?db=human&position=chr3:89107523-89482134
0	ENSG00000044574	HSPA5	chr9:125234852-125241330	348.7	2204.62	233.306	1764.15	2269.69	1912.51	16977	107034	15895	77962	141387	112205	928.875	1982.12	1.09349	OK	0.11535	0.356072	http://genome.ucsc.edu/cgi-bin/hgTracks?db=human&position=chr9:125234852-125241330
0	ENSG00000046604	DSG2	chr18:31498042-31556911	20.3302	23.7388	14.9114	38.3172	37.5381	34.0221	1504	1751	1543.92	2547.81	3553.88	3015.81	19.6601	36.6258	0.897586	OK	5e-05	0.000797421	http://genome.ucsc.edu/cgi-bin/hgTracks?db=human&position=chr18:31498042-31556911
0	ENSG00000046647	GEMIN8	chrX:14008278-14029893	10.2101	16.754	8.24573	7.09457	6.24171	9.19121	122	195	129	79	75	118	11.7366	7.50916	-0.644294	OK	0.06325	0.239917	http://genome.ucsc.edu/cgi-bin/hgTracks?db=human&position=chrX:14008278-14029893
0	ENSG00000046651	OFD1	chrX:13734744-13769353	18.873	28.9772	18.9984	19.2297	20.6877	19.2874	558	961	893	629	977	843	22.2829	19.7349	-0.175183	OK	0.5493	0.809538	http://genome.ucsc.edu/cgi-bin/hgTracks?db=human&position=chrX:13734744-13769353
0	ENSG00000046653	GPM6B	chrX:13771030-13938638	0.16217	1.59322	0.188319	1.43766	1.2242	1.02339	8	55	13	33	42	57	0.647903	1.22842	0.922953	OK	0.0577	0.225265	http://genome.ucsc.edu/cgi-bin/hgTracks?db=human&position=chrX:13771030-13938638
0	ENSG00000046774	MAGEC2	chrX:142202344-142205290	0.937225	0.555144	1.27933	0.234717	0.333178	0.353762	22	13	42	5	10	10	0.9239	0.307219	-1.58847	OK	0.00585	0.0416039	http://genome.ucsc.edu/cgi-bin/hgTracks?db=human&position=chrX:142202344-142205290
0	ENSG00000046889	PREX2	chr8:67952117-68237030	0	0	0	0.00794347	0.0211398	0	0	0	0	1	2	0	0	0.00969442	inf	NOTEST	1	1	http://genome.ucsc.edu/cgi-bin/hgTracks?db=human&position=chr8:67952117-68237030
0	ENSG00000047056	WDR37	chr10:1049537-1132297	11.5099	7.50096	10.4847	8.55368	14.1083	8.10079	254	246	366	199	312	297	9.83185	10.2543	0.0606847	OK	0.90475	0.963626	http://genome.ucsc.edu/cgi-bin/hgTracks?db=human&position=chr10:1049537-1132297
0	ENSG00000047188	YTHDC2	chr5:113513682-113595285	31.9505	31.7134	28.879	23.1364	16.1944	15.4286	987	936	1348	758	849	792	30.8476	18.2531	-0.757018	OK	0.07075	0.259377	http://genome.ucsc.edu/cgi-bin/hgTracks?db=human&position=chr5:113513682-113595285
0	ENSG00000047230	CTPS2	chrX:16588002-16712936	9.70145	14.1003	13.9099	3.6598	5.05689	3.94251	418	360	609	136	171	193	12.5705	4.21973	-1.57482	OK	0.00205	0.0180365	http://genome.ucsc.edu/cgi-bin/hgTracks?db=human&position=chrX:16588002-16712936
0	ENSG00000047249	ATP6V1H	chr8:53715556-53843558	106.817	51.8868	100.378	75.9201	70.4008	57.6486	750	523	986	524	726	691	86.3606	67.9898	-0.345056	OK	0.3516	0.661309	http://genome.ucsc.edu/cgi-bin/hgTracks?db=human&position=chr8:53715556-53843558
0	ENSG00000047315	POLR2B	chr4:56907875-57205510	166.197	113.756	173.178	156.206	153.182	117.497	3947.29	2416.54	5774.6	3065.18	4073.59	3034.21	151.044	142.295	-0.0860879	OK	0.8547	0.949944	http://genome.ucsc.edu/cgi-bin/hgTracks?db=human&position=chr4:56907875-57205510
0	ENSG00000047346	FAM214A	chr15:52577841-52709817	6.91275	5.7811	4.12829	2.66962	3.46263	5.1877	115	131	106	77.8819	113	180.78	5.60738	3.77332	-0.571494	OK	0.22605	0.519317	http://genome.ucsc.edu/cgi-bin/hgTracks?db=human&position=chr15:52577841-52709817
0	ENSG00000047365	ARAP2	chr4:35948220-36274220	1.44847	2.11776	1.38278	0.298085	1.31276	0.334561	80	134	104	26	39	21	1.64967	0.648469	-1.34707	OK	0.0194	0.104648	http://genome.ucsc.edu/cgi-bin/hgTracks?db=human&position=chr4:35948220-36274220
0	ENSG00000047410	TPR	chr1:186296278-186375693	127.426	92.5516	129.013	128.33	126.974	86.7754	6733.94	4654.9	9785.96	6251.98	9203.99	5680.93	116.33	114.026	-0.0288552	OK	0.9417	0.97655	http://genome.ucsc.edu/cgi-bin/hgTracks?db=human&position=chr1:186296278-186375693
0	ENSG00000047457	CP	chr3:149129583-149222055	0	0.408985	0.171893	0.427928	0.130899	0.666508	0	3.07575	3.67721	2.99999	1.10969	5.28797	0.193626	0.408445	1.07687	NOTEST	1	1	http://genome.ucsc.edu/cgi-bin/hgTracks?db=human&position=chr3:149129583-149222055
0	ENSG00000047578	KIAA0556	chr16:27550132-27780369	6.70448	9.04738	6.55826	8.55355	9.10784	8.23617	200.913	294.336	300.695	186.685	270.821	259.784	7.43671	8.63252	0.215117	OK	0.6479	0.863883	http://genome.ucsc.edu/cgi-bin/hgTracks?db=human&position=chr16:27550132-27780369
0	ENSG00000047579	DTNBP1	chr6:15522800-15663058	13.9889	13.8848	12.3222	9.26675	9.73833	12.0924	182	190	198	132	161	194	13.3986	10.3658	-0.370249	OK	0.26635	0.568198	http://genome.ucsc.edu/cgi-bin/hgTracks?db=human&position=chr6:15522800-15663058
0	ENSG00000047597	XK	chrX:37349274-38688920	0.349766	0.228781	0.423774	1.02193	1.18836	1.38796	23	15.0005	39.0003	61.0001	100	110.001	0.334107	1.19942	1.84395	OK	0.29855	0.605588	http://genome.ucsc.edu/cgi-bin/hgTracks?db=human&position=chrX:37349274-38688920
0	ENSG00000047617	ANO2	chr12:5531868-5946232	0.695195	1.04882	0.751454	0.836106	0.857461	2.9986	10	12	18	12	16	54	0.831823	1.56406	0.910947	OK	0.14215	0.405817	http://genome.ucsc.edu/cgi-bin/hgTracks?db=human&position=chr12:5531868-5946232
1	ENSG00000047621	C12orf4	chr12:4487727-4538508	16.9092	11.6573	16.2819	32.6021	34.1791	25.4277	435	332	553	783	1057	738	14.9495	30.7363	1.03985	OK	0.00045	0.00525885	http://genome.ucsc.edu/cgi-bin/hgTracks?db=human&position=chr12:4487727-4538508
0	ENSG00000047634	SCML1	chrX:17737448-17754988	16.0088	13.2471	16.0068	13.9011	11.4032	8.4707	483	438	669	385	453	276	15.0876	11.2583	-0.422367	OK	0.10955	0.345305	http://genome.ucsc.edu/cgi-bin/hgTracks?db=human&position=chrX:17737448-17754988
1	ENSG00000047644	WWC3	chrX:10015561-10144478	38.3009	40.2149	37.5072	15.9677	13.1761	18.6941	2849	3059	3803	1058	1125	1207	38.6743	15.946	-1.27819	OK	0.00035	0.00430429	http://genome.ucsc.edu/cgi-bin/hgTracks?db=human&position=chrX:10015561-10144478
0	ENSG00000047648	ARHGAP6	chrX:11137542-11665701	0.020668	0	0	0	0	0.0686321	1	0	0	0	0	4	0.00688933	0.0228774	1.73148	NOTEST	1	1	http://genome.ucsc.edu/cgi-bin/hgTracks?db=human&position=chrX:11137542-11665701
0	ENSG00000047662	FAM184B	chr4:17614630-17781512	0.0145691	0.0196093	0.0113735	0.0470966	0.0536742	0.0631456	1.22937	1.64975	1.34327	3.60755	5.79646	6.42252	0.015184	0.0546388	1.84738	NOTEST	1	1	http://genome.ucsc.edu/cgi-bin/hgTracks?db=human&position=chr4:17614630-17781512
0	ENSG00000047849	MAP4	chr3:47850689-48089272	105.363	113.122	74.5285	78.2084	64.9221	84.0984	4854	5197	4971.99	3303	3872	4346.99	97.6712	75.743	-0.366825	OK	0.2735	0.577302	http://genome.ucsc.edu/cgi-bin/hgTracks?db=human&position=chr3:47850689-48089272
0	ENSG00000047932	GOPC	chr6:117288299-117602542	13.1619	11.4411	12.9775	25.2284	23.3549	20.6272	758.872	654.942	1047.13	1308.79	1699.95	1420.84	12.5268	23.0702	0.881004	OK	5e-05	0.000797421	http://genome.ucsc.edu/cgi-bin/hgTracks?db=human&position=chr6:117288299-117602542
0	ENSG00000047936	ROS1	chr6:117288299-117602542	0	0.0105662	0.00753364	0.0812585	0.0411638	0.0442306	0	1.00001	1.00089	7.00001	5.00054	5.05633	0.00603328	0.055551	3.2028	NOTEST	1	1	http://genome.ucsc.edu/cgi-bin/hgTracks?db=human&position=chr6:117288299-117602542
1	ENSG00000048028	USP28	chr11:113797873-113875570	43.3404	39.382	46.8588	23.5748	17.8571	13.9208	1127	965	1625	459	531	434	43.1937	18.4509	-1.22713	OK	5e-05	0.000797421	http://genome.ucsc.edu/cgi-bin/hgTracks?db=human&position=chr11:113797873-113875570
0	ENSG00000048052	HDAC9	chr7:18086948-19002416	28.2878	35.3999	24.3738	50.6148	47.147	40.5497	975	1114	1169	1555	1879	1419	29.3538	46.1038	0.651337	OK	0.006	0.042414	http://genome.ucsc.edu/cgi-bin/hgTracks?db=human&position=chr7:18086948-19002416
0	ENSG00000048140	TSPAN17	chr5:176647386-176659054	36.8458	27.1544	31.0775	17.9456	17.7371	22.3625	724	578	833	302	453	551	31.6926	19.3484	-0.711933	OK	0.0189	0.10296	http://genome.ucsc.edu/cgi-bin/hgTracks?db=human&position=chr5:176647386-176659054
0	ENSG00000048162	NOP16	chr5:176365467-176416569	39.7912	19.0984	55.0617	72.5173	70.128	39.2756	433.13	222.123	669.686	685.444	920.712	478.085	37.9838	60.6403	0.674894	OK	0.18025	0.466918	http://genome.ucsc.edu/cgi-bin/hgTracks?db=human&position=chr5:176365467-176416569
0	ENSG00000048342	CC2D2A	chr4:15469864-15601557	14.987	19.5117	15.1366	13.9902	10.1195	11.2473	322	376	452	305	346	373	16.5451	11.7857	-0.489371	OK	0.1282	0.381311	http://genome.ucsc.edu/cgi-bin/hgTracks?db=human&position=chr4:15469864-15601557
0	ENSG00000048392	RRM2B	chr8:102204501-102239118	52.5869	59.3445	58.0719	63.2942	76.0244	54.0302	609	568	905	689	902	874	56.6678	64.4496	0.185644	OK	0.829	0.941225	http://genome.ucsc.edu/cgi-bin/hgTracks?db=human&position=chr8:102204501-102239118
0	ENSG00000048405	ZNF800	chr7:127346789-127431924	12.151	12.0732	10.689	12.6756	9.15093	7.14644	290	427	399	237	315	283	11.6377	9.65766	-0.269067	OK	0.5367	0.801548	http://genome.ucsc.edu/cgi-bin/hgTracks?db=human&position=chr7:127346789-127431924
0	ENSG00000048462	TNFRSF17	chr16:11927372-11976643	0	0.193325	0	0	0	0	0	2	0	0	0	0	0.0644417	0	#NAME?	NOTEST	1	1	http://genome.ucsc.edu/cgi-bin/hgTracks?db=human&position=chr16:11927372-11976643
0	ENSG00000048471	SNX29	chr16:11976736-12611044	4.19895	4.72522	2.91339	1.97186	4.12215	8.22424	125	139	138	102	143	189	3.94585	4.77275	0.274482	OK	0.69005	0.886869	http://genome.ucsc.edu/cgi-bin/hgTracks?db=human&position=chr16:11976736-12611044
0	ENSG00000048540	LMO3	chr12:16347141-16610594	0.0222333	0.224138	0.017983	0	0	0.0779799	1	9	1	0	0	2	0.0881181	0.0259933	-1.7613	NOTEST	1	1	http://genome.ucsc.edu/cgi-bin/hgTracks?db=human&position=chr12:16347141-16610594
0	ENSG00000048544	MRPS10	chr6:42206800-42217865	74.1253	63.1369	68.0734	106.631	126.024	99.7852	1856	1577	2384	2423	4035	3009	68.4452	110.813	0.695111	OK	0.0004	0.00478236	http://genome.ucsc.edu/cgi-bin/hgTracks?db=human&position=chr6:42206800-42217865
0	ENSG00000048545	GUCA1A	chr6:42155405-42180056	0	0.0556667	0	0	0.0434588	0	0	1	0	0	1	0	0.0185556	0.0144863	-0.357165	NOTEST	1	1	http://genome.ucsc.edu/cgi-bin/hgTracks?db=human&position=chr6:42155405-42180056
0	ENSG00000048649	RSF1	chr11:77659995-77821017	51.0478	43.4038	44.9569	15.2666	21.6654	20.9723	1171	1214.78	1522	385	618	574	46.4695	19.3014	-1.26758	OK	0.0028	0.0232537	http://genome.ucsc.edu/cgi-bin/hgTracks?db=human&position=chr11:77659995-77821017
0	ENSG00000048707	VPS13D	chr1:12230066-12512047	5.98979	17.6776	9.04146	8.67058	4.34696	7.77125	769	1584	1122	617	848	1048	10.9029	6.9296	-0.653876	OK	0.1699	0.45181	http://genome.ucsc.edu/cgi-bin/hgTracks?db=human&position=chr1:12230066-12512047
1	ENSG00000048740	CELF2	chr10:10798396-11336675	1.21823	3.60063	1.42166	9.32023	10.889	11.4633	56.9999	130	65.9999	321	551.998	531	2.08017	10.5575	2.34349	OK	5e-05	0.000797421	http://genome.ucsc.edu/cgi-bin/hgTracks?db=human&position=chr10:10798396-11336675
0	ENSG00000048828	FAM120A	chr9:93446493-93566107	89.291	91.9678	84.6174	73.0825	66.964	53.1049	3280.16	3588.84	4545.47	2245.97	2967.41	2533.52	88.6254	64.3838	-0.461022	OK	0.0902	0.304754	http://genome.ucsc.edu/cgi-bin/hgTracks?db=human&position=chr9:93446493-93566107
0	ENSG00000048991	R3HDM1	chr2:135531454-135725270	11.9842	25.7394	16.1725	14.2992	13.0761	22.966	215	345	351	268	369	302	17.9654	16.7804	-0.0984401	OK	0.8689	0.954323	http://genome.ucsc.edu/cgi-bin/hgTracks?db=human&position=chr2:135531454-135725270
1	ENSG00000049089	COL9A2	chr1:40300486-40317816	28.2236	16.7177	24.0051	6.72985	5.75237	4.39877	616	343	675	103	109	113	22.9821	5.627	-2.03008	OK	5e-05	0.000797421	http://genome.ucsc.edu/cgi-bin/hgTracks?db=human&position=chr1:40300486-40317816
0	ENSG00000049130	KITLG	chr12:88492792-88598218	13.5166	8.94535	11.2208	4.19811	4.40882	2.93607	490	339	605	105	154	90	11.2276	3.84767	-1.54499	OK	0.0048	0.0356771	http://genome.ucsc.edu/cgi-bin/hgTracks?db=human&position=chr12:88492792-88598218
0	ENSG00000049167	ERCC8	chr5:60873830-60945073	14.2715	14.5721	20.7469	17.1291	16.4485	15.4154	207.587	226.351	321.267	204.895	249	255.823	16.5302	16.331	-0.0174878	OK	0.9605	0.983087	http://genome.ucsc.edu/cgi-bin/hgTracks?db=human&position=chr5:60873830-60945073
0	ENSG00000049192	ADAMTS6	chr5:65148735-65481920	8.47157	10.9462	6.34805	19.7713	17.8387	14.612	246	346	260	605	848	580	8.58861	17.4073	1.0192	OK	0.0041	0.0313468	http://genome.ucsc.edu/cgi-bin/hgTracks?db=human&position=chr5:65148735-65481920
1	ENSG00000049239	H6PD	chr1:9234774-9271337	6.86121	14.772	5.82211	3.25057	3.34165	4.50175	719	1600	938	282	435	563	9.15177	3.69799	-1.30731	OK	5e-05	0.000797421	http://genome.ucsc.edu/cgi-bin/hgTracks?db=human&position=chr1:9234774-9271337
0	ENSG00000049245	VAMP3	chr1:7771268-7781432	170.498	96.5611	159.405	102.475	99.3734	96.3998	1546	1014	2028	933	1163	979	142.155	99.4161	-0.515913	OK	0.3416	0.651376	http://genome.ucsc.edu/cgi-bin/hgTracks?db=human&position=chr1:7771268-7781432
0	ENSG00000049246	PER3	chr1:7784319-7853512	9.12898	8.63705	10.9498	7.30373	7.3092	5.36089	316.757	340.21	478.149	277.156	303.94	226.257	9.57194	6.65794	-0.523738	OK	0.13925	0.400654	http://genome.ucsc.edu/cgi-bin/hgTracks?db=human&position=chr1:7784319-7853512
0	ENSG00000049247	UTS2	chr1:7784319-7853512	0	0	0.154778	0	0	0	0	0	1	0	0	0	0.0515927	0	#NAME?	NOTEST	1	1	http://genome.ucsc.edu/cgi-bin/hgTracks?db=human&position=chr1:7784319-7853512
0	ENSG00000049249	TNFRSF9	chr1:7915893-7943165	2.12431	4.51544	2.06022	3.84292	4.85927	2.53607	65	83	101	80	130	97	2.89999	3.74609	0.369335	OK	0.45945	0.749088	http://genome.ucsc.edu/cgi-bin/hgTracks?db=human&position=chr1:7915893-7943165
0	ENSG00000049283	EPN3	chr17:50532542-50555852	0.636986	0.673881	0.566887	0	0.245869	0.206335	13.0001	17.0013	20.9664	0	5.00119	4.00111	0.625918	0.150735	-2.05396	NOTEST	1	1	http://genome.ucsc.edu/cgi-bin/hgTracks?db=human&position=chr17:50532542-50555852
1	ENSG00000049323	LTBP1	chr2:32946971-33399509	6.29535	7.88251	5.42539	88.2669	86.5539	65.5722	208	317	210	3031	4542	3112	6.53442	80.131	3.61623	OK	5e-05	0.000797421	http://genome.ucsc.edu/cgi-bin/hgTracks?db=human&position=chr2:32946971-33399509
0	ENSG00000049449	RCN1	chr11:31509699-32105755	468.868	381.797	444.217	321.973	344.303	303.037	6098	4645	7763	3806	5958	4326	431.627	323.104	-0.417786	OK	0.24555	0.542476	http://genome.ucsc.edu/cgi-bin/hgTracks?db=human&position=chr11:31509699-32105755
0	ENSG00000049540	ELN	chr7:74027788-74069907	0.212204	0.212337	0.145256	0.0335504	0.0309906	0.124028	2.03405	1	1	0.99999	1.06081	7.05936	0.189932	0.0628563	-1.59535	NOTEST	1	1	http://genome.ucsc.edu/cgi-bin/hgTracks?db=human&position=chr7:74027788-74069907
0	ENSG00000049541	RFC2	chr7:74231498-74254458	77.8154	26.0201	70.5033	61.7911	61.4473	48.7212	1034	344	1499	852	1073	802	58.1129	57.3199	-0.0198234	OK	0.93805	0.975717	http://genome.ucsc.edu/cgi-bin/hgTracks?db=human&position=chr7:74231498-74254458
0	ENSG00000049618	ARID1B	chr6:156776359-157210779	8.72023	20.9813	11.1535	11.72	13.5827	15.4377	328	908.251	473.215	271	346.842	636.652	13.6183	13.5801	-0.004052	OK	0.993	0.99634	http://genome.ucsc.edu/cgi-bin/hgTracks?db=human&position=chr6:156776359-157210779
0	ENSG00000049656	CLPTM1L	chr5:1317743-1345099	200.796	254.953	235.862	278.507	345.448	336.346	2354	2972	3630	3233	5380	4780	230.537	320.1	0.473527	OK	0.0642	0.242321	http://genome.ucsc.edu/cgi-bin/hgTracks?db=human&position=chr5:1317743-1345099
0	ENSG00000049759	NEDD4L	chr18:58044366-58401540	133.235	156.474	119.701	194.458	164.026	118.075	2318.34	2715	2967	2962	3397	2510	136.47	158.853	0.21911	OK	0.5103	0.784731	http://genome.ucsc.edu/cgi-bin/hgTracks?db=human&position=chr18:58044366-58401540
0	ENSG00000049768	FOXP3	chrX:49235466-49264826	0	0.327899	0.0263218	0	0	0.204582	0	6.00467	1.00131	0	0	5.00621	0.118074	0.068194	-0.79197	NOTEST	1	1	http://genome.ucsc.edu/cgi-bin/hgTracks?db=human&position=chrX:49235466-49264826
0	ENSG00000049769	PPP1R3F	chrX:49269842-49301461	13.576	18.4027	13.7715	9.19228	6.39121	9.33491	168	227	207	90	122	147	15.2501	8.30613	-0.876564	OK	0.0597	0.230419	http://genome.ucsc.edu/cgi-bin/hgTracks?db=human&position=chrX:49269842-49301461
0	ENSG00000049860	HEXB	chr5:74627405-74867854	156.119	150.949	155.101	118.185	100.799	106.197	2151.51	2005.31	3022.3	1273.82	1677.8	1579.14	154.056	108.394	-0.507176	OK	0.3402	0.650002	http://genome.ucsc.edu/cgi-bin/hgTracks?db=human&position=chr5:74627405-74867854
0	ENSG00000049883	PTCD2	chr5:72219408-72368395	7.77354	10.0733	8.14138	9.18417	9.56662	8.28162	191.994	331.001	260.995	183	250	255	8.66274	9.0108	0.0568353	OK	0.9366	0.975341	http://genome.ucsc.edu/cgi-bin/hgTracks?db=human&position=chr5:72219408-72368395
0	ENSG00000050030	NEXMIF	chrX:74732848-74925485	0.00729774	0.00732013	0.010427	0.274343	0.0741236	0.0908113	1	1	2	21	13	15	0.00834829	0.146426	4.13255	NOTEST	1	1	http://genome.ucsc.edu/cgi-bin/hgTracks?db=human&position=chrX:74732848-74925485
0	ENSG00000050130	JKAMP	chr14:59429021-59576831	103.727	74.2569	113.812	107.503	111.687	102.693	1348.31	929.995	1925.84	1209.41	1756.42	1530	97.2653	107.294	0.141574	OK	0.68435	0.883991	http://genome.ucsc.edu/cgi-bin/hgTracks?db=human&position=chr14:59429021-59576831
0	ENSG00000050165	DKK3	chr11:11963105-12009769	1.42261	2.37186	2.49763	1.25699	0.755529	2.22407	16	16	32	16	13	27	2.09737	1.4122	-0.570638	OK	0.26865	0.5711	http://genome.ucsc.edu/cgi-bin/hgTracks?db=human&position=chr11:11963105-12009769
0	ENSG00000050327	ARHGEF5	chr7:144186082-144380632	2.22179	2.80391	2.19545	1.48526	1.6137	1.43829	118	136	143	72	96	96	2.40705	1.51242	-0.670412	OK	0.0681	0.253031	http://genome.ucsc.edu/cgi-bin/hgTracks?db=human&position=chr7:144186082-144380632
0	ENSG00000050344	NFE2L3	chr7:26152239-26187125	225.666	112.082	193.53	142.744	118.772	115.257	2394	1395	2975	1332	1760	1457	177.093	125.591	-0.495771	OK	0.3745	0.682566	http://genome.ucsc.edu/cgi-bin/hgTracks?db=human&position=chr7:26152239-26187125
0	ENSG00000050393	MCUR1	chr6:13786556-13814568	44.108	47.55	44.4826	60.4628	64.0876	45.24	827	1005	1107	894	1352	1136	45.3802	56.5968	0.318657	OK	0.37535	0.683205	http://genome.ucsc.edu/cgi-bin/hgTracks?db=human&position=chr6:13786556-13814568
0	ENSG00000050405	LIMA1	chr12:50175787-50283546	149.779	69.0078	125.822	244.339	202.172	148.581	3553	1567	4331.99	4596.99	6020	4148	114.87	198.364	0.788155	OK	0.01305	0.0774083	http://genome.ucsc.edu/cgi-bin/hgTracks?db=human&position=chr12:50175787-50283546
0	ENSG00000050426	LETMD1	chr12:51047961-51060424	16.5862	36.4323	22.3865	36.4514	29.9339	45.9873	184	430	321	337	461	690	25.135	37.4575	0.575557	OK	0.09045	0.305189	http://genome.ucsc.edu/cgi-bin/hgTracks?db=human&position=chr12:51047961-51060424
1	ENSG00000050438	SLC4A8	chr12:51351246-51515763	0.928413	2.08358	0.193947	3.33362	3.75362	13.204	10.9991	21.9998	10	71.9997	130.055	93.8903	1.06865	6.76375	2.66203	OK	0.0005	0.00572175	http://genome.ucsc.edu/cgi-bin/hgTracks?db=human&position=chr12:51351246-51515763
0	ENSG00000050555	LAMC3	chr9:131009081-131094473	0	0	0	0	0.0100241	0	0	0	0	0	1	0	0	0.00334137	inf	NOTEST	1	1	http://genome.ucsc.edu/cgi-bin/hgTracks?db=human&position=chr9:131009081-131094473
0	ENSG00000050628	PTGER3	chr1:70852352-71047808	0	0	0.00801704	0.138855	0.0492366	0.195496	0	0	1	11	5	21	0.00267235	0.127863	5.58034	NOTEST	1	1	http://genome.ucsc.edu/cgi-bin/hgTracks?db=human&position=chr1:70852352-71047808
0	ENSG00000050730	TNIP3	chr4:121131407-121227466	1.95986	0.928718	1.70192	1.80883	1.45481	0.390789	34	12	37	18	23	9	1.53017	1.21814	-0.329006	OK	0.58545	0.830975	http://genome.ucsc.edu/cgi-bin/hgTracks?db=human&position=chr4:121131407-121227466
0	ENSG00000050748	MAPK9	chr5:180233142-180292099	43.5146	24.2682	50.4677	43.8764	37.3448	28.4874	875	616	1296	843	1000	739	39.4168	36.5695	-0.10817	OK	0.6946	0.88928	http://genome.ucsc.edu/cgi-bin/hgTracks?db=human&position=chr5:180233142-180292099
0	ENSG00000050767	COL23A1	chr5:178237617-178590555	0.210184	0.0534111	0	0.231972	0	0	1	2	0	1	0	0	0.087865	0.077324	-0.184371	NOTEST	1	1	http://genome.ucsc.edu/cgi-bin/hgTracks?db=human&position=chr5:178237617-178590555
0	ENSG00000050820	BCAR1	chr16:75226073-75268053	35.3279	41.5739	49.3432	34.6306	38.6188	35.4175	1151.13	1150.37	1796.16	755.468	1162.04	1215.1	42.0817	36.2223	-0.216313	OK	0.45935	0.749088	http://genome.ucsc.edu/cgi-bin/hgTracks?db=human&position=chr16:75226073-75268053
0	ENSG00000051009	FAM160A2	chr11:6211334-6234711	7.82061	9.92975	7.1775	17.4064	12.9864	16.3627	223	265	354	291	408	391	8.30929	15.5852	0.90738	OK	0.02965	0.141299	http://genome.ucsc.edu/cgi-bin/hgTracks?db=human&position=chr11:6211334-6234711
1	ENSG00000051108	HERPUD1	chr16:56932047-56944863	110.145	424.354	92.5317	1305.59	823.96	693.41	821	2925	884	7330	7214	6294	209.01	940.987	2.1706	OK	5e-05	0.000797421	http://genome.ucsc.edu/cgi-bin/hgTracks?db=human&position=chr16:56932047-56944863
0	ENSG00000051128	HOMER3	chr19:18899513-18946831	47.9507	34.5901	42.33	44.1811	39.9962	35.3007	435.506	312.979	609	369	535.858	460.797	41.6236	39.826	-0.0636906	OK	0.932	0.973526	http://genome.ucsc.edu/cgi-bin/hgTracks?db=human&position=chr19:18899513-18946831
0	ENSG00000051180	RAD51	chr15:40686723-40732339	34.0014	7.63524	28.1065	16.9781	17.1505	19.2799	322	83	414	176	235	231	23.2477	17.8028	-0.38498	OK	0.3328	0.642733	http://genome.ucsc.edu/cgi-bin/hgTracks?db=human&position=chr15:40686723-40732339
0	ENSG00000051341	POLQ	chr3:121431426-121546641	5.11594	4.68754	6.32854	5.53335	4.46572	4.30914	426.999	356	730	354	453	422	5.37734	4.7694	-0.173084	OK	0.61575	0.847053	http://genome.ucsc.edu/cgi-bin/hgTracks?db=human&position=chr3:121431426-121546641
0	ENSG00000051382	PIK3CB	chr3:138652698-138834938	24.4377	20.9485	15.714	8.43686	6.16913	11.6382	582	658	553	258.999	245	373	20.3667	8.74806	-1.21918	OK	0.0054	0.0390979	http://genome.ucsc.edu/cgi-bin/hgTracks?db=human&position=chr3:138652698-138834938
0	ENSG00000051523	CYBA	chr16:88643282-88651152	287.669	227.73	246.209	131.487	139.244	188.35	1419	1226	1722	583	909	1148	253.869	153.027	-0.730299	OK	0.00275	0.0229141	http://genome.ucsc.edu/cgi-bin/hgTracks?db=human&position=chr16:88643282-88651152
0	ENSG00000051596	THOC3	chr5:175906938-176034680	16.4479	9.55499	15.0622	13.2082	12.8057	14.3167	194	102	252	133	190	187	13.6884	13.4435	-0.0260359	OK	0.9341	0.974465	http://genome.ucsc.edu/cgi-bin/hgTracks?db=human&position=chr5:175906938-176034680
0	ENSG00000051620	HEBP2	chr6:138402584-138697288	59.2788	55.0969	51.9988	45.8558	53.0341	46.1595	689	719	875.002	514.999	788.001	759.997	55.4582	48.3498	-0.197889	OK	0.5039	0.780268	http://genome.ucsc.edu/cgi-bin/hgTracks?db=human&position=chr6:138402584-138697288
0	ENSG00000051825	MPHOSPH9	chr12:123152319-123272334	110.643	79.4506	107.972	128.921	124.079	94.1852	1362.38	1061.89	2248.26	1541.4	1873.35	1459.43	99.3552	115.728	0.220074	OK	0.6085	0.842189	http://genome.ucsc.edu/cgi-bin/hgTracks?db=human&position=chr12:123152319-123272334
0	ENSG00000052126	PLEKHA5	chr12:19129751-19376400	22.8629	27.5146	25.6169	28.1156	23.3043	24.6886	751	772	1147	921	1050	969	25.3315	25.3695	0.00216588	OK	0.99375	0.996464	http://genome.ucsc.edu/cgi-bin/hgTracks?db=human&position=chr12:19129751-19376400
0	ENSG00000052344	PRSS8	chr16:31131432-31135762	0.290896	0.328218	0.243827	0.0831623	0.108086	0.135773	1.99999	6.43001	6	1	2	3.20857	0.287647	0.109007	-1.39988	NOTEST	1	1	http://genome.ucsc.edu/cgi-bin/hgTracks?db=human&position=chr16:31131432-31135762
0	ENSG00000052723	SIKE1	chr1:114769478-114780685	69.2916	59.2915	69.3543	79.0638	85.9728	72.7586	735	630	1049	717	979	859	65.9791	79.2651	0.264675	OK	0.5267	0.795171	http://genome.ucsc.edu/cgi-bin/hgTracks?db=human&position=chr1:114769478-114780685
1	ENSG00000052749	RRP12	chr10:97356357-97426076	25.6124	23.7631	24.3736	79.7083	73.282	56.5434	915.768	879	1478	3226.54	4175.64	2754.28	24.583	69.8446	1.50648	OK	5e-05	0.000797421	http://genome.ucsc.edu/cgi-bin/hgTracks?db=human&position=chr10:97356357-97426076
0	ENSG00000052795	FNIP2	chr4:158769137-159038760	4.94957	5.33773	4.34494	8.32417	6.74427	7.76233	194	186.001	254	280	342	325	4.87741	7.61026	0.641829	OK	0.1385	0.399553	http://genome.ucsc.edu/cgi-bin/hgTracks?db=human&position=chr4:158769137-159038760
0	ENSG00000052802	MSMO1	chr4:165327622-165343160	36.6108	24.0463	30.5017	35.0561	27.7345	23.3485	876	528	965	654	800	604	30.3863	28.713	-0.0817114	OK	0.7235	0.901066	http://genome.ucsc.edu/cgi-bin/hgTracks?db=human&position=chr4:165327622-165343160
0	ENSG00000052841	TTC17	chr11:43311962-43494933	47.4142	155.741	60.0141	59.133	64.0193	69.9951	1460	4144	2118	1198.01	2127	2023.02	87.7231	64.3825	-0.446291	OK	0.3091	0.618576	http://genome.ucsc.edu/cgi-bin/hgTracks?db=human&position=chr11:43311962-43494933
0	ENSG00000052850	ALX4	chr11:44260443-44310166	0.0411448	0.220085	0.107792	0.166196	0.171471	0.136549	3	16	11	11	16	12	0.123007	0.158072	0.361836	NOTEST	1	1	http://genome.ucsc.edu/cgi-bin/hgTracks?db=human&position=chr11:44260443-44310166
1	ENSG00000053108	FSTL4	chr5:133160437-133612564	0	0	0	11.0067	8.02396	13.1726	0	0	0	168	174	248	0	10.7344	inf	OK	5e-05	0.000797421	http://genome.ucsc.edu/cgi-bin/hgTracks?db=human&position=chr5:133160437-133612564
0	ENSG00000053254	FOXN3	chr14:89124870-89954777	24.9462	54.595	24.0928	29.2938	30.0166	36.1047	1108.77	1876.27	1487.32	1046.89	1299.95	1366.15	34.5447	31.805	-0.119207	OK	0.761	0.915987	http://genome.ucsc.edu/cgi-bin/hgTracks?db=human&position=chr14:89124870-89954777
0	ENSG00000053328	METTL24	chr6:110180140-110358272	0	0.0834365	0	0	0	0	0	1	0	0	0	0	0.0278122	0	#NAME?	NOTEST	1	1	http://genome.ucsc.edu/cgi-bin/hgTracks?db=human&position=chr6:110180140-110358272
0	ENSG00000053371	AKR7A2	chr1:19303964-19312146	55.6524	38.8556	47.3155	34.1698	33.5851	39.4162	801	527	938	424	618	658	47.2745	35.7237	-0.404182	OK	0.07735	0.275549	http://genome.ucsc.edu/cgi-bin/hgTracks?db=human&position=chr1:19303964-19312146
0	ENSG00000053372	MRTO4	chr1:19210500-19260128	62.7153	46.9077	77.3053	95.1781	88.2867	74.2467	1098	687	1745	1263	1961	1304	62.3094	85.9038	0.463272	OK	0.40545	0.70991	http://genome.ucsc.edu/cgi-bin/hgTracks?db=human&position=chr1:19210500-19260128
0	ENSG00000053438	NNAT	chr20:37492471-37527931	1.05863	2.30815	1.16252	0.752209	0.769809	1.06623	15.0003	30.3871	21.4251	9	14	18	1.50977	0.862749	-0.807313	OK	0.77075	0.92018	http://genome.ucsc.edu/cgi-bin/hgTracks?db=human&position=chr20:37492471-37527931
0	ENSG00000053501	USE1	chr19:17215345-17219829	21.9505	23.3523	22.1449	15.7598	16.7154	21.5158	189	202	259	120	181	230	22.4826	17.997	-0.321047	OK	0.23545	0.530877	http://genome.ucsc.edu/cgi-bin/hgTracks?db=human&position=chr19:17215345-17219829
0	ENSG00000053524	MCF2L2	chr3:183178042-183428778	0.406637	2.52311	0.359066	0.576495	0.967981	2.27196	11.9043	39.0687	20.9296	12.016	17.5993	31.8597	1.09627	1.27215	0.214659	OK	0.83715	0.944258	http://genome.ucsc.edu/cgi-bin/hgTracks?db=human&position=chr3:183178042-183428778
0	ENSG00000053702	NRIP2	chr12:1946053-2941140	0.269436	1.12529	0.595725	0.494782	0.425023	0.670976	9.00011	37.4896	27.8396	15.0005	18.16	27.0007	0.663484	0.53026	-0.323357	NOTEST	1	1	http://genome.ucsc.edu/cgi-bin/hgTracks?db=human&position=chr12:1946053-2941140
0	ENSG00000053747	LAMA3	chr18:23689442-23955066	31.8346	24.8016	29.9379	17.7511	16.7961	14.1602	1933	1953	2834	1089	1274	1223	28.858	16.2358	-0.829796	OK	0.0243	0.122634	http://genome.ucsc.edu/cgi-bin/hgTracks?db=human&position=chr18:23689442-23955066
0	ENSG00000053770	AP5M1	chr14:57200506-57298742	35.7197	20.1664	34.2008	34.3895	31.2422	34.8866	721.461	606	997.001	692	878.983	987.002	30.029	33.5061	0.158068	OK	0.76095	0.915987	http://genome.ucsc.edu/cgi-bin/hgTracks?db=human&position=chr14:57200506-57298742
0	ENSG00000053900	ANAPC4	chr4:25377212-25418498	16.1273	27.4415	24.7974	23.5201	20.1688	22.3167	457	488	742	490	685	581	22.7887	22.0019	-0.0506957	OK	0.87595	0.956485	http://genome.ucsc.edu/cgi-bin/hgTracks?db=human&position=chr4:25377212-25418498
0	ENSG00000053918	KCNQ1	chr11:2444683-2861568	0	0.0434819	0.0192662	0.271392	0.756167	1.39387	0	1.114	1.07738	4.9993	10.3181	15.0175	0.020916	0.807143	5.27014	OK	0.0153	0.0872878	http://genome.ucsc.edu/cgi-bin/hgTracks?db=human&position=chr11:2444683-2861568
0	ENSG00000054116	TRAPPC3	chr1:36136569-36180849	64.1753	41.553	65.2057	67.3949	65.0619	67.6924	866	567	1121	723	1068.99	1078	56.978	66.7164	0.227636	OK	0.5839	0.829844	http://genome.ucsc.edu/cgi-bin/hgTracks?db=human&position=chr1:36136569-36180849
0	ENSG00000054118	THRAP3	chr1:36224415-36305357	116.987	64.4855	95.5985	134.67	129.014	77.8349	4241	2247	5217	4620	6776	3720	92.357	113.84	0.301709	OK	0.32905	0.639344	http://genome.ucsc.edu/cgi-bin/hgTracks?db=human&position=chr1:36224415-36305357
1	ENSG00000054148	PHPT1	chr9:136844414-136860799	200.903	133.618	172.93	75.8713	85.9698	91.3022	1268.48	929.295	1557.2	443.694	705.832	703.625	169.15	84.3811	-1.00332	OK	0.00085	0.0089164	http://genome.ucsc.edu/cgi-bin/hgTracks?db=human&position=chr9:136844414-136860799
0	ENSG00000054179	ENTPD2	chr9:137048097-137054045	0	0.0624097	0	0	0.0459842	0	0	1	0	0	1	0	0.0208032	0.0153281	-0.440634	NOTEST	1	1	http://genome.ucsc.edu/cgi-bin/hgTracks?db=human&position=chr9:137048097-137054045
0	ENSG00000054219	LY75	chr2:159712456-159904749	0.462032	1.17748	0.719855	0.398896	0.912793	1.09972	24.3196	74.1059	60.3451	13.4564	29.9014	40.3079	0.786456	0.803803	0.031477	OK	0.98015	0.990662	http://genome.ucsc.edu/cgi-bin/hgTracks?db=human&position=chr2:159712456-159904749
0	ENSG00000054267	ARID4B	chr1:235131182-235344532	21.6003	18.5417	28.4486	14.1183	18.435	15.0703	1034	762.569	1567.64	626.985	946.719	685.992	22.8635	15.8745	-0.526334	OK	0.1751	0.459673	http://genome.ucsc.edu/cgi-bin/hgTracks?db=human&position=chr1:235131182-235344532
0	ENSG00000054277	OPN3	chr1:241532133-241802133	4.23231	5.28695	4.13206	3.1272	1.30218	3.54298	73.9807	103.558	104.701	41.0715	34.9946	59.8041	4.55044	2.65745	-0.775963	OK	0.4287	0.725533	http://genome.ucsc.edu/cgi-bin/hgTracks?db=human&position=chr1:241532133-241802133
0	ENSG00000054282	SDCCAG8	chr1:243256033-243851079	10.074	13.7858	17.3963	12.379	14.3329	9.10895	127.001	161	199.001	78.0006	131	121.001	13.752	11.9403	-0.203805	OK	0.76565	0.918142	http://genome.ucsc.edu/cgi-bin/hgTracks?db=human&position=chr1:243256033-243851079
0	ENSG00000054356	PTPRN	chr2:219289622-219309648	0	0	0	0	0	0.0310554	0	0	0	0	0	1	0	0.0103518	inf	NOTEST	1	1	http://genome.ucsc.edu/cgi-bin/hgTracks?db=human&position=chr2:219289622-219309648
0	ENSG00000054392	HHAT	chr1:210328251-210676296	2.3319	2.10693	1.22197	0.935267	1.35447	2.564	73	90	74	29	70	81	1.88693	1.61791	-0.221906	OK	0.6035	0.840617	http://genome.ucsc.edu/cgi-bin/hgTracks?db=human&position=chr1:210328251-210676296
0	ENSG00000054523	KIF1B	chr1:10210804-10381603	11.832	11.0852	15.4451	12.4363	10.2868	10.3477	1103.07	903.911	1579.45	803.585	961.114	982.073	12.7874	11.0236	-0.214132	OK	0.4276	0.725428	http://genome.ucsc.edu/cgi-bin/hgTracks?db=human&position=chr1:10210804-10381603
0	ENSG00000054598	FOXC1	chr6:1609971-1613897	2.3915	2.89018	2.90677	2.94997	3.06726	2.64611	117	141	199	131	192	156	2.72948	2.88778	0.0813344	OK	0.7709	0.92018	http://genome.ucsc.edu/cgi-bin/hgTracks?db=human&position=chr6:1609971-1613897
0	ENSG00000054611	TBC1D22A	chr22:46762616-47175699	12.5421	12.2957	11.0475	10.545	10.9386	14.0669	370	394	486	274	392	501	11.9618	11.8502	-0.0135172	OK	0.9565	0.981289	http://genome.ucsc.edu/cgi-bin/hgTracks?db=human&position=chr22:46762616-47175699
0	ENSG00000054654	SYNE2	chr14:63852982-64338599	25.6428	23.2151	22.6562	30.9245	26.2119	32.6605	3703	3305	4988	4723	5757	5525	23.838	29.9323	0.328438	OK	0.35275	0.662129	http://genome.ucsc.edu/cgi-bin/hgTracks?db=human&position=chr14:63852982-64338599
0	ENSG00000054690	PLEKHH1	chr14:67447083-67600287	3.34563	6.85724	2.49931	5.07348	4.19461	3.22169	62.6595	182.59	124.658	100.272	141.267	165.529	4.23406	4.16326	-0.024329	OK	0.9635	0.984448	http://genome.ucsc.edu/cgi-bin/hgTracks?db=human&position=chr14:67447083-67600287
1	ENSG00000054793	ATP9A	chr20:51596513-51768634	1.14263	3.70703	0.694486	4.61214	5.02167	7.42801	96	384	101	435	592	772	1.84805	5.68727	1.62173	OK	5e-05	0.000797421	http://genome.ucsc.edu/cgi-bin/hgTracks?db=human&position=chr20:51596513-51768634
0	ENSG00000054796	SPO11	chr20:57329758-57343994	0	0	0	0	0	0	0	0	0	0	0	0	0	0	0	NOTEST	1	1	http://genome.ucsc.edu/cgi-bin/hgTracks?db=human&position=chr20:57329758-57343994
0	ENSG00000054803	CBLN4	chr20:55997439-56005472	0	0	0	0	0.0210934	0	0	0	0	0	1	0	0	0.00703113	inf	NOTEST	1	1	http://genome.ucsc.edu/cgi-bin/hgTracks?db=human&position=chr20:55997439-56005472
0	ENSG00000054938	CHRDL2	chr11:74696428-74731385	1.09608	0	0.396761	0	0	0	2	0	0.999996	0	0	0	0.497614	0	#NAME?	NOTEST	1	1	http://genome.ucsc.edu/cgi-bin/hgTracks?db=human&position=chr11:74696428-74731385
1	ENSG00000054965	FAM168A	chr11:73400486-73598189	11.7358	9.60753	11.3672	4.35115	3.45143	3.49047	760	832.16	1040.67	232	286.007	298.012	10.9035	3.76435	-1.53432	OK	5e-05	0.000797421	http://genome.ucsc.edu/cgi-bin/hgTracks?db=human&position=chr11:73400486-73598189
1	ENSG00000054967	RELT	chr11:73376263-73397474	7.55527	6.44169	8.6578	4.17623	2.43542	2.51584	290	214	463	110	114	94.0313	7.55159	3.0425	-1.31152	OK	0.00075	0.00805439	http://genome.ucsc.edu/cgi-bin/hgTracks?db=human&position=chr11:73376263-73397474
0	ENSG00000054983	GALC	chr14:87710418-87993665	22.136	27.212	16.1496	15.8422	15.3101	13.7482	491	649.999	576	286	471	445	21.8325	14.9668	-0.544711	OK	0.1472	0.414725	http://genome.ucsc.edu/cgi-bin/hgTracks?db=human&position=chr14:87710418-87993665
1	ENSG00000055044	NOP58	chr2:202265715-202303666	77.3836	50.6412	92.0633	275.574	293.467	139.564	1245	755	2126	3489	5072	2460	73.3627	236.202	1.6869	OK	5e-05	0.000797421	http://genome.ucsc.edu/cgi-bin/hgTracks?db=human&position=chr2:202265715-202303666
0	ENSG00000055070	SZRD1	chr1:16352574-16437424	74.6748	34.1241	70.9558	59.876	65.64	44.9769	1608.14	1053	2327	1177	1682.44	1313.09	59.9182	56.831	-0.0763178	OK	0.81915	0.938976	http://genome.ucsc.edu/cgi-bin/hgTracks?db=human&position=chr1:16352574-16437424
0	ENSG00000055118	KCNH2	chr7:150944960-150978315	0	0	0	0.0273679	0.0267306	0	0	0	0	1	1	0	0	0.0180328	inf	NOTEST	1	1	http://genome.ucsc.edu/cgi-bin/hgTracks?db=human&position=chr7:150944960-150978315
0	ENSG00000055130	CUL1	chr7:148696466-148801036	64.0186	41.0612	64.6434	42.8272	44.2967	36.6474	2377.78	1495.63	3275.96	1452	2124.95	1584.01	56.5744	41.2571	-0.455507	OK	0.0298	0.141707	http://genome.ucsc.edu/cgi-bin/hgTracks?db=human&position=chr7:148696466-148801036
0	ENSG00000055147	FAM114A2	chr5:153990127-154445850	16.4128	17.7255	16.9294	34.8412	38.6964	33.9683	246	235	306.002	470.995	744	635	17.0226	35.8353	1.07393	OK	0.0828	0.288035	http://genome.ucsc.edu/cgi-bin/hgTracks?db=human&position=chr5:153990127-154445850
1	ENSG00000055163	CYFIP2	chr5:157260121-157575775	0.453144	0.665478	0.901532	6.68553	11.609	10.512	12.9997	22	9.99994	196	279	367.815	0.673385	9.60218	3.83386	OK	5e-05	0.000797421	http://genome.ucsc.edu/cgi-bin/hgTracks?db=human&position=chr5:157260121-157575775
0	ENSG00000055208	TAB2	chr6:149217925-149411613	18.9552	23.0068	16.3521	19.4357	19.3663	13.8746	708	805	954	761	1009	697	19.438	17.5589	-0.146684	OK	0.59615	0.837128	http://genome.ucsc.edu/cgi-bin/hgTracks?db=human&position=chr6:149217925-149411613
0	ENSG00000055211	GINM1	chr6:149566293-149591748	28.5683	23.2616	28.0404	16.0849	13.8987	15.3411	683	554.745	937.601	317.81	424.877	422.883	26.6234	15.1082	-0.817365	OK	0.0004	0.00478236	http://genome.ucsc.edu/cgi-bin/hgTracks?db=human&position=chr6:149566293-149591748
0	ENSG00000055332	EIF2AK2	chr2:37084450-37157065	14.7365	13.0077	19.2467	11.6123	18.2481	12.4642	724	987.002	1204	551.841	769.87	663.779	15.6636	14.1082	-0.150884	OK	0.696	0.889844	http://genome.ucsc.edu/cgi-bin/hgTracks?db=human&position=chr2:37084450-37157065
0	ENSG00000055483	USP36	chr17:78787380-78841441	14.0871	38.0224	13.6733	29.8859	30.0429	24.5284	352	779	502	895	1085	762	21.9276	28.1524	0.360509	OK	0.286	0.591293	http://genome.ucsc.edu/cgi-bin/hgTracks?db=human&position=chr17:78787380-78841441
0	ENSG00000055609	KMT2C	chr7:152134921-152436005	16.098	49.9967	18.6853	17.9408	15.3789	20.9734	1106	2855	1503	879	1187	1420	28.26	18.0977	-0.642955	OK	0.36855	0.677518	http://genome.ucsc.edu/cgi-bin/hgTracks?db=human&position=chr7:152134921-152436005
0	ENSG00000055732	MCOLN3	chr1:84999146-85133138	2.21637	3.24069	2.09918	4.17084	3.69762	4.61504	64	100	87	116	142	157	2.51875	4.16117	0.724282	OK	0.03125	0.146624	http://genome.ucsc.edu/cgi-bin/hgTracks?db=human&position=chr1:84999146-85133138
0	ENSG00000055813	CCDC85A	chr2:55952157-56386173	0.0402739	0.0201939	0.0431704	0	0.0472144	0.0668422	2	1	3	0	2.99998	4	0.0345461	0.0380189	0.138194	NOTEST	1	1	http://genome.ucsc.edu/cgi-bin/hgTracks?db=human&position=chr2:55952157-56386173
0	ENSG00000055917	PUM2	chr2:20248690-20352234	61.6564	60.3736	55.9058	60.1024	50.1675	55.6094	2142	2030	2649	1794	2237	2164	59.3119	55.2931	-0.101222	OK	0.73585	0.906134	http://genome.ucsc.edu/cgi-bin/hgTracks?db=human&position=chr2:20248690-20352234
0	ENSG00000055950	MRPL43	chr10:100969457-100994401	103.946	59.7638	88.2296	80.7147	79.2245	77.8361	921.041	557.972	1097.45	630.363	921.197	844.181	83.9798	79.2584	-0.0834794	OK	0.7853	0.925953	http://genome.ucsc.edu/cgi-bin/hgTracks?db=human&position=chr10:100969457-100994401
0	ENSG00000055955	ITIH4	chr3:52812974-52897596	5.5854	5.44518	5.66538	2.44369	1.95971	3.00366	62.9361	76.0202	89.4571	26.3408	32.2727	44.0593	5.56532	2.46902	-1.17253	OK	0.0639	0.241551	http://genome.ucsc.edu/cgi-bin/hgTracks?db=human&position=chr3:52812974-52897596
0	ENSG00000055957	ITIH1	chr3:52777591-52792068	0	0	0.0414906	0	0	0	0	0	1	0	0	0	0.0138302	0	#NAME?	NOTEST	1	1	http://genome.ucsc.edu/cgi-bin/hgTracks?db=human&position=chr3:52777591-52792068
0	ENSG00000056050	HPF1	chr4:169729464-169757953	24.3482	12.9299	28.1665	18.5829	18.4312	11.6056	322	159	530	227	317	188	21.8149	16.2066	-0.42873	OK	0.0868	0.296794	http://genome.ucsc.edu/cgi-bin/hgTracks?db=human&position=chr4:169729464-169757953
0	ENSG00000056097	ZFR	chr5:32354349-32444761	88.5727	63.989	82.6853	145.39	156.433	100.368	3336	2830	4768	4925	7537	5199	78.4157	134.064	0.773704	OK	0.0099	0.0622876	http://genome.ucsc.edu/cgi-bin/hgTracks?db=human&position=chr5:32354349-32444761
0	ENSG00000056277	ZNF280C	chrX:130202710-130268899	3.39546	2.79732	3.19538	5.24511	4.77158	3.56679	122	113	167	165	227	158	3.12939	4.52783	0.53294	OK	0.088	0.299445	http://genome.ucsc.edu/cgi-bin/hgTracks?db=human&position=chrX:130202710-130268899
0	ENSG00000056291	NPFFR2	chr4:72031803-72148067	0	0	0	0	0	0	0	0	0	0	0	0	0	0	0	NOTEST	1	1	http://genome.ucsc.edu/cgi-bin/hgTracks?db=human&position=chr4:72031803-72148067
0	ENSG00000056487	PHF21B	chr22:44881161-45009999	0	0	0	0.0254884	0	0	0	0	0	1	0	0	0	0.00849613	inf	NOTEST	1	1	http://genome.ucsc.edu/cgi-bin/hgTracks?db=human&position=chr22:44881161-45009999
0	ENSG00000056558	TRAF1	chr9:120902392-120929173	3.7125	4.26134	3.96858	2.72108	2.63981	2.94218	199	248	303	138	185	197	3.98081	2.76769	-0.524378	OK	0.0435	0.185752	http://genome.ucsc.edu/cgi-bin/hgTracks?db=human&position=chr9:120902392-120929173
0	ENSG00000056586	RC3H2	chr9:122844555-122905341	28.2922	24.6445	24.3577	24.2545	23.3472	20.125	1623	1536	2162	1400	1833	1478	25.7648	22.5756	-0.190641	OK	0.46845	0.755306	http://genome.ucsc.edu/cgi-bin/hgTracks?db=human&position=chr9:122844555-122905341
0	ENSG00000056736	IL17RB	chr3:53846579-53865800	0.694057	1.23869	0.564062	1.29427	1.51734	1.3278	17	33	20	29	53	41.9999	0.83227	1.3798	0.729337	OK	0.1721	0.455325	http://genome.ucsc.edu/cgi-bin/hgTracks?db=human&position=chr3:53846579-53865800
0	ENSG00000056972	TRAF3IP2	chr6:111299027-111606278	15.1155	11.0882	9.5333	23.6108	22.648	16.8433	271.752	266.559	331.896	424.504	691.841	494.231	11.9123	21.034	0.820266	OK	0.0841	0.290892	http://genome.ucsc.edu/cgi-bin/hgTracks?db=human&position=chr6:111299027-111606278
1	ENSG00000056998	GYG2	chrX:2828787-2882820	8.63414	5.91468	7.12507	0.759618	1.34377	1.08655	195	157	244	20	27	21	7.22463	1.06331	-2.76436	OK	5e-05	0.000797421	http://genome.ucsc.edu/cgi-bin/hgTracks?db=human&position=chrX:2828787-2882820
0	ENSG00000057019	DCBLD2	chr3:98714329-98901689	222.424	199.116	202.411	221.91	207.141	165.593	6492	5167	7858.01	4525	6692	5514.01	207.984	198.215	-0.0694085	OK	0.8716	0.955328	http://genome.ucsc.edu/cgi-bin/hgTracks?db=human&position=chr3:98714329-98901689
0	ENSG00000057149	SERPINB3	chr18:63647578-63726432	0	0	0	0	0.0445672	0.047321	0	0	0	0	1	1	0	0.0306294	inf	NOTEST	1	1	http://genome.ucsc.edu/cgi-bin/hgTracks?db=human&position=chr18:63647578-63726432
0	ENSG00000057252	SOAT1	chr1:179293713-179358680	79.4047	66.1882	72.3599	83.833	76.9853	55.7569	2097	1877	3036	1966	2548	1930	72.6509	72.1917	-0.00914858	OK	0.97715	0.98932	http://genome.ucsc.edu/cgi-bin/hgTracks?db=human&position=chr1:179293713-179358680
0	ENSG00000057294	PKP2	chr12:32790744-32896840	8.10099	8.76414	7.18771	8.71778	6.28894	6.23462	355	286	436	206	299	344	8.01761	7.08045	-0.179332	OK	0.649	0.864695	http://genome.ucsc.edu/cgi-bin/hgTracks?db=human&position=chr12:32790744-32896840
0	ENSG00000057468	MSH4	chr1:75796881-75913238	0.0248492	0.199337	0.106557	0.10951	0.0582715	0.247486	1	8	6	4	3	12	0.110248	0.138423	0.328327	NOTEST	1	1	http://genome.ucsc.edu/cgi-bin/hgTracks?db=human&position=chr1:75796881-75913238
0	ENSG00000057593	F7	chr13:113105787-113120681	0	0	0.0493487	0.0380311	0	0.0573109	0	0	2	1	0	2	0.0164496	0.0317807	0.950101	NOTEST	1	1	http://genome.ucsc.edu/cgi-bin/hgTracks?db=human&position=chr13:113105787-113120681
0	ENSG00000057608	GDI2	chr10:5765222-5842132	312.835	178.436	267.677	351.781	315.899	268.521	5578.4	3402	7221.87	5527	7366.44	6235	252.983	312.067	0.302817	OK	0.22615	0.519343	http://genome.ucsc.edu/cgi-bin/hgTracks?db=human&position=chr10:5765222-5842132
0	ENSG00000057657	PRDM1	chr6:106045422-106325791	2.50337	1.0444	2.55495	2.43692	1.77635	2.76722	81.0014	19	84.0002	41	40	41	2.03424	2.32683	0.193876	OK	0.8249	0.940494	http://genome.ucsc.edu/cgi-bin/hgTracks?db=human&position=chr6:106045422-106325791
0	ENSG00000057663	ATG5	chr6:106045422-106325791	46.9825	34.5487	54.0987	48.3398	49.971	40.2527	764.998	519	1148	734	964	845	45.21	46.1878	0.0308716	OK	0.9226	0.969087	http://genome.ucsc.edu/cgi-bin/hgTracks?db=human&position=chr6:106045422-106325791
0	ENSG00000057704	TMCC3	chr12:94567123-94650562	7.83898	16.1283	10.5703	7.37425	12.4353	9.98661	338	687	500	320	528	573	11.5125	9.93205	-0.213041	OK	0.67565	0.879913	http://genome.ucsc.edu/cgi-bin/hgTracks?db=human&position=chr12:94567123-94650562
0	ENSG00000057757	PITHD1	chr1:23778404-23788232	24.0978	20.0586	26.9354	36.287	41.9607	28.3453	408	332	623	574	903	568	23.6973	35.531	0.584358	OK	0.0102	0.0636074	http://genome.ucsc.edu/cgi-bin/hgTracks?db=human&position=chr1:23778404-23788232
0	ENSG00000057935	MTA3	chr2:42494568-42756947	23.4684	25.2418	22.9207	24.865	22.0246	20.8449	386	380	517	293	353	356	23.877	22.5782	-0.0806937	OK	0.81765	0.938535	http://genome.ucsc.edu/cgi-bin/hgTracks?db=human&position=chr2:42494568-42756947
0	ENSG00000058056	USP13	chr3:179652754-179789401	13.1158	6.87762	17.1123	10.6964	9.96199	10.7175	600	398	879	399	466	434	12.3686	10.4586	-0.241985	OK	0.48635	0.767524	http://genome.ucsc.edu/cgi-bin/hgTracks?db=human&position=chr3:179652754-179789401
0	ENSG00000058063	ATP11B	chr3:182793499-182921938	63.4124	49.7582	61.231	45.9285	50.8887	39.4899	1786.31	1644.35	2379.67	1221.85	1891.81	1387	58.1339	45.4357	-0.355554	OK	0.26865	0.5711	http://genome.ucsc.edu/cgi-bin/hgTracks?db=human&position=chr3:182793499-182921938
1	ENSG00000058085	LAMC2	chr1:183186237-183244900	9.89006	13.9867	9.40069	101.879	102.923	87.5494	624	770	803	5723	8168	6565	11.0925	97.4505	3.13509	OK	5e-05	0.000797421	http://genome.ucsc.edu/cgi-bin/hgTracks?db=human&position=chr1:183186237-183244900
0	ENSG00000058091	CDK14	chr7:90335222-91210590	5.70634	3.12438	3.37784	15.2645	10.166	8.43133	119	61	144	236	233.993	190.018	4.06952	11.2873	1.47177	OK	0.0601	0.231355	http://genome.ucsc.edu/cgi-bin/hgTracks?db=human&position=chr7:90335222-91210590
0	ENSG00000058262	SEC61A1	chr3:128051640-128408646	112.203	107.478	99.5068	161.794	166.785	163.786	3275.5	3419	4108.9	4178.16	6505.61	6010.73	106.396	164.122	0.625323	OK	0.08135	0.284846	http://genome.ucsc.edu/cgi-bin/hgTracks?db=human&position=chr3:128051640-128408646
0	ENSG00000058272	PPP1R12A	chr12:79574978-79942712	137.461	82.7429	110.561	293.833	264.135	128.875	2039.38	1278.22	2790.63	3821.27	4701.06	2741.12	110.255	228.948	1.05418	OK	0.07075	0.259377	http://genome.ucsc.edu/cgi-bin/hgTracks?db=human&position=chr12:79574978-79942712
0	ENSG00000058335	RASGRF1	chr15:78959946-79090773	2.63529	9.57836	4.73144	3.5726	4.04795	5.10395	73.1098	182.844	86.858	76.1679	135.293	144.512	5.64836	4.2415	-0.413258	OK	0.45345	0.744957	http://genome.ucsc.edu/cgi-bin/hgTracks?db=human&position=chr15:78959946-79090773
0	ENSG00000058404	CAMK2B	chr7:44217149-44334577	0.621039	0.110504	0.826389	0.0401662	0.313158	0.0160286	8	3	14	1	2	1	0.519311	0.123118	-2.07656	NOTEST	1	1	http://genome.ucsc.edu/cgi-bin/hgTracks?db=human&position=chr7:44217149-44334577
0	ENSG00000058453	CROCC	chr1:16739937-16972979	5.92638	5.58597	8.01656	1.9332	2.49296	4.08965	161	191	278	67.9998	101	100	6.50964	2.8386	-1.19739	OK	0.02735	0.133367	http://genome.ucsc.edu/cgi-bin/hgTracks?db=human&position=chr1:16739937-16972979
0	ENSG00000058600	POLR3E	chr16:22297374-22335103	40.3507	45.8751	39.5396	101.253	93.8483	58.2005	549	669	780	1092	1419	1098	41.9218	84.4339	1.01012	OK	0.00485	0.0359729	http://genome.ucsc.edu/cgi-bin/hgTracks?db=human&position=chr16:22297374-22335103
1	ENSG00000058668	ATP2B4	chr1:203626560-203744081	18.4008	17.1737	17.0616	7.07332	4.01327	4.79785	1603	1367	1924	523	471	520	17.5454	5.29481	-1.72844	OK	5e-05	0.000797421	http://genome.ucsc.edu/cgi-bin/hgTracks?db=human&position=chr1:203626560-203744081
0	ENSG00000058673	ZC3H11A	chr1:203795653-203854999	53.8908	53.3454	45.8695	52.3201	47.2243	41.2027	1638.45	2419.67	2305.63	2066.19	2209.64	1984.96	51.0352	46.9157	-0.121423	OK	0.7147	0.89783	http://genome.ucsc.edu/cgi-bin/hgTracks?db=human&position=chr1:203795653-203854999
0	ENSG00000058729	RIOK2	chr5:97089074-97437217	49.973	33.3	45.6604	103.397	102.652	48.131	473	354.132	651.831	928.594	1294.95	706.928	42.9778	84.7267	0.979225	OK	0.00435	0.0329154	http://genome.ucsc.edu/cgi-bin/hgTracks?db=human&position=chr5:97089074-97437217
0	ENSG00000058799	YIPF1	chr1:53851718-53889834	25.3122	18.2018	22.12	26.9324	24.0699	25.4904	445	310	516	415	565	548	21.878	25.4976	0.220879	OK	0.36095	0.670711	http://genome.ucsc.edu/cgi-bin/hgTracks?db=human&position=chr1:53851718-53889834
0	ENSG00000058804	NDC1	chr1:53765459-53838860	32.588	19.8451	31.0897	40.5218	40.1783	39.9876	1788	1104	2529	2256	2841	2389	27.8409	40.2292	0.531036	OK	0.0429	0.184082	http://genome.ucsc.edu/cgi-bin/hgTracks?db=human&position=chr1:53765459-53838860
1	ENSG00000058866	DGKG	chr3:186046307-186362237	0	0.0136275	0.0167775	4.02104	4.4563	2.88745	0	1.00053	1	61	101	80.0007	0.010135	3.78826	8.54605	OK	5e-05	0.000797421	http://genome.ucsc.edu/cgi-bin/hgTracks?db=human&position=chr3:186046307-186362237
0	ENSG00000059122	FLYWCH1	chr16:2911936-2954276	15.4485	18.4001	11.6398	14.157	12.0294	15.4475	285	426	354	223	317	481	15.1628	13.878	-0.127739	OK	0.7315	0.904457	http://genome.ucsc.edu/cgi-bin/hgTracks?db=human&position=chr16:2911936-2954276
0	ENSG00000059145	UNKL	chr16:1351922-1414751	18.0402	11.1568	24.4102	21.2298	14.4264	27.5971	270.415	214.629	453.336	194.7	330.135	240.846	17.8691	21.0844	0.238713	OK	0.71895	0.898839	http://genome.ucsc.edu/cgi-bin/hgTracks?db=human&position=chr16:1351922-1414751
0	ENSG00000059377	TBXAS1	chr7:139561569-140020325	6.78882	7.99544	8.85138	4.13423	3.65656	3.73966	54	57.9999	86.9968	34.9998	56.9994	47.9987	7.87855	3.84348	-1.03551	OK	0.11855	0.362709	http://genome.ucsc.edu/cgi-bin/hgTracks?db=human&position=chr7:139561569-140020325
0	ENSG00000059378	PARP12	chr7:140023743-140063721	30.2548	49.6119	29.0723	13.9272	18.1513	25.9606	635	913	898	345	505	646	36.313	19.3464	-0.908423	OK	0.0035	0.0276223	http://genome.ucsc.edu/cgi-bin/hgTracks?db=human&position=chr7:140023743-140063721
0	ENSG00000059573	ALDH18A1	chr10:95605928-95656706	82.8037	41.1243	77.3476	94.3228	102.724	82.4469	2652	1303	3308	2860	4261	2896	67.0919	93.1646	0.473643	OK	0.07955	0.280663	http://genome.ucsc.edu/cgi-bin/hgTracks?db=human&position=chr10:95605928-95656706
1	ENSG00000059588	TARBP1	chr1:234391312-234479103	8.95535	27.0782	14.2848	4.68706	5.04577	4.09797	479	1019	1044	207	194	227	16.7728	4.61027	-1.8632	OK	5e-05	0.000797421	http://genome.ucsc.edu/cgi-bin/hgTracks?db=human&position=chr1:234391312-234479103
0	ENSG00000059691	GATB	chr4:151670503-151761023	24.9052	24.6033	21.0842	20.2357	22.2764	19.4744	449.621	392.564	541.558	355.52	590.129	497.071	23.5309	20.6622	-0.187565	OK	0.48135	0.764563	http://genome.ucsc.edu/cgi-bin/hgTracks?db=human&position=chr4:151670503-151761023
0	ENSG00000059728	MXD1	chr2:69893559-69942945	1.43102	4.29995	3.18398	10.5678	12.5162	11.1184	47.9431	150.335	94.3523	347.073	436.641	272.816	2.97165	11.4008	1.9398	OK	0.01355	0.0795707	http://genome.ucsc.edu/cgi-bin/hgTracks?db=human&position=chr2:69893559-69942945
0	ENSG00000059758	CDK17	chr12:96278260-96400560	49.1348	39.6064	40.3627	92.0374	91.3732	53.7716	736	666	798	1105	1570	933	43.0346	79.0607	0.877463	OK	0.0219	0.114354	http://genome.ucsc.edu/cgi-bin/hgTracks?db=human&position=chr12:96278260-96400560
0	ENSG00000059769	DNAJC25	chr9:111631351-111670246	7.92218	6.39104	7.8846	13.0398	14.8702	9.58303	230.413	179.994	322	338	543.001	332	7.39927	12.4977	0.756205	OK	0.05045	0.205949	http://genome.ucsc.edu/cgi-bin/hgTracks?db=human&position=chr9:111631351-111670246
1	ENSG00000059804	SLC2A3	chr12:7919229-7936275	7.18622	25.2252	6.77948	24.5317	38.8271	43.4345	221	538	301	544	1196	1197	13.0636	35.5978	1.44623	OK	0.0007	0.00762429	http://genome.ucsc.edu/cgi-bin/hgTracks?db=human&position=chr12:7919229-7936275
0	ENSG00000059915	PSD	chr10:102402616-102423136	0.563158	1.08932	0.811584	0.385051	0.501934	1.54041	8.24419	14.6465	16.4984	5.23427	9.31408	32.7462	0.821354	0.809132	-0.0216256	OK	0.9828	0.991798	http://genome.ucsc.edu/cgi-bin/hgTracks?db=human&position=chr10:102402616-102423136
0	ENSG00000060069	CTDP1	chr18:79679800-79756623	5.43252	3.56528	5.06464	3.44396	3.19665	3.43907	190	124	280	123	151	156	4.68748	3.35989	-0.480396	OK	0.1183	0.36207	http://genome.ucsc.edu/cgi-bin/hgTracks?db=human&position=chr18:79679800-79756623
0	ENSG00000060138	YBX3	chr12:10699088-10723312	319.701	246.245	335.03	596.073	766.823	379.011	1478	1426	2158	2482	3883	2635	300.325	580.636	0.951108	OK	0.0826	0.287623	http://genome.ucsc.edu/cgi-bin/hgTracks?db=human&position=chr12:10699088-10723312
0	ENSG00000060140	STYK1	chr12:10618938-10674318	4.2895	1.43423	5.59629	5.87596	5.21204	5.70166	111	41	177	170	197	163	3.77334	5.59655	0.568695	OK	0.15405	0.426662	http://genome.ucsc.edu/cgi-bin/hgTracks?db=human&position=chr12:10618938-10674318
0	ENSG00000060237	WNK1	chr12:752592-911452	36.0957	68.4454	28.8807	25.5753	28.4546	34.3256	1054	2161	1283	1071	1285	1507	44.4739	29.4518	-0.594602	OK	0.25535	0.55483	http://genome.ucsc.edu/cgi-bin/hgTracks?db=human&position=chr12:752592-911452
0	ENSG00000060303	RPS17P5	chr6:50857254-50857662	0	0	0.271655	0	0	0.316076	0	0	1	0	0	1	0.0905517	0.105359	0.218499	NOTEST	1	1	http://genome.ucsc.edu/cgi-bin/hgTracks?db=human&position=chr6:50857254-50857662
0	ENSG00000060339	CCAR1	chr10:68721011-68792377	87.6943	66.8502	96.446	112.848	107.007	71.9047	1866	1325	2932	1848	2495	1725	83.6635	97.2532	0.217148	OK	0.52955	0.797288	http://genome.ucsc.edu/cgi-bin/hgTracks?db=human&position=chr10:68721011-68792377
0	ENSG00000060491	OGFR	chr20:62796452-62814000	44.613	42.0999	56.004	39.1836	48.4343	48.364	1160	975	1872	918	1546.99	1479	47.5723	45.3273	-0.0697406	OK	0.857	0.950311	http://genome.ucsc.edu/cgi-bin/hgTracks?db=human&position=chr20:62796452-62814000
0	ENSG00000060558	GNA15	chr19:3136192-3163769	38.5584	15.2666	37.8292	25.9564	24.5908	20.8034	968.862	385.924	1340.84	596.94	796.866	634.912	30.5514	23.7835	-0.361275	OK	0.0938	0.312838	http://genome.ucsc.edu/cgi-bin/hgTracks?db=human&position=chr19:3136192-3163769
0	ENSG00000060566	CREB3L3	chr19:4153600-4173054	0.210107	0.294618	0.0923348	0.0712132	0	0.165006	3	8	3	2	0	2	0.19902	0.0787397	-1.33775	NOTEST	1	1	http://genome.ucsc.edu/cgi-bin/hgTracks?db=human&position=chr19:4153600-4173054
0	ENSG00000060642	PIGV	chr1:26787471-26798398	10.5269	10.4308	10.2414	7.68522	7.30074	10.7123	219	223	264	130	226	285	10.3997	8.56609	-0.279831	OK	0.40145	0.706998	http://genome.ucsc.edu/cgi-bin/hgTracks?db=human&position=chr1:26787471-26798398
1	ENSG00000060656	PTPRU	chr1:29236515-29326813	15.4803	19.4408	8.80366	54.706	44.8845	31.3789	460	507	515	1479	1504	1271	14.5749	43.6565	1.58271	OK	0.00015	0.00211985	http://genome.ucsc.edu/cgi-bin/hgTracks?db=human&position=chr1:29236515-29326813
0	ENSG00000060688	SNRNP40	chr1:31259567-31296782	78.3742	40.013	83.8153	77.7636	74.9128	71.559	1333	719	1987	1224	1684	1413	67.4008	74.7451	0.149213	OK	0.48485	0.766599	http://genome.ucsc.edu/cgi-bin/hgTracks?db=human&position=chr1:31259567-31296782
1	ENSG00000060709	RIMBP2	chr12:130396136-130517917	0	0	0	1.66895	0.94822	1.23082	0	0	0	54	43	46	0	1.28266	inf	OK	5e-05	0.000797421	http://genome.ucsc.edu/cgi-bin/hgTracks?db=human&position=chr12:130396136-130517917
0	ENSG00000060718	COL11A1	chr1:102876466-103108496	0.167704	0	0.188279	0	0	0.0419487	2	0	2	0	0	2	0.118661	0.0139829	-3.08511	NOTEST	1	1	http://genome.ucsc.edu/cgi-bin/hgTracks?db=human&position=chr1:102876466-103108496
0	ENSG00000060749	QSER1	chr11:32893177-32993316	23.7826	21.7368	18.6058	20.2468	16.0497	24.4687	883	1263	1044	839	1051	1021	21.3751	20.2551	-0.0776455	OK	0.89685	0.961562	http://genome.ucsc.edu/cgi-bin/hgTracks?db=human&position=chr11:32893177-32993316
0	ENSG00000060762	MPC1	chr6:166364918-166383013	32.9307	20.0786	34.6137	42.2335	57.1522	50.3603	264	160	351	322	596	531	29.2077	49.9153	0.773137	OK	0.0032	0.0257623	http://genome.ucsc.edu/cgi-bin/hgTracks?db=human&position=chr6:166364918-166383013
0	ENSG00000060971	ACAA1	chr3:38039204-38137242	53.622	42.7578	49.1786	60.5255	60.2669	62.0933	775.241	586.083	997.33	697.074	1021.02	1056.94	48.5195	60.9619	0.329344	OK	0.15605	0.429698	http://genome.ucsc.edu/cgi-bin/hgTracks?db=human&position=chr3:38039204-38137242
0	ENSG00000060982	BCAT1	chr12:24810021-24960158	117.765	176.399	117.92	244.799	282.768	261.337	3338	5044	4060.9	6401.96	9955.97	8247.52	137.361	262.968	0.936909	OK	0.02405	0.121721	http://genome.ucsc.edu/cgi-bin/hgTracks?db=human&position=chr12:24810021-24960158
0	ENSG00000061273	HDAC7	chr12:47706084-47837898	28.0854	21.1299	21.3491	23.3027	23.2142	23.4718	617.189	688.226	902.77	478.268	730.587	636.886	23.5215	23.3296	-0.0118205	OK	0.9696	0.986095	http://genome.ucsc.edu/cgi-bin/hgTracks?db=human&position=chr12:47706084-47837898
0	ENSG00000061337	LZTS1	chr8:20246164-20303963	0.37703	0.737223	0.310268	0.999262	0.799234	3.68863	21	15	30	65	50	48	0.47484	1.82904	1.94557	OK	0.0811	0.28431	http://genome.ucsc.edu/cgi-bin/hgTracks?db=human&position=chr8:20246164-20303963
0	ENSG00000061455	PRDM6	chr5:123087247-123194266	0.246679	0.492297	0.110326	0.101681	0.241549	1.49696	3	8.99999	4	11	7	11	0.283101	0.613397	1.1155	NOTEST	1	1	http://genome.ucsc.edu/cgi-bin/hgTracks?db=human&position=chr5:123087247-123194266
0	ENSG00000061492	WNT8A	chr5:138083891-138092365	0	0	0	0	0	0	0	0	0	0	0	0	0	0	0	NOTEST	1	1	http://genome.ucsc.edu/cgi-bin/hgTracks?db=human&position=chr5:138083891-138092365
0	ENSG00000061656	SPAG4	chr20:35615891-35621049	23.2285	25.7855	19.8648	6.48555	9.33952	12.3388	154	211	189	33	66	98	22.9596	9.38796	-1.29021	OK	0.0029	0.023904	http://genome.ucsc.edu/cgi-bin/hgTracks?db=human&position=chr20:35615891-35621049
0	ENSG00000061676	NCKAP1	chr2:182909114-183038858	103.055	122.181	105.539	78.962	64.1258	62.8574	5033	4982	6683	3024	3938	3538	110.258	68.6484	-0.683592	OK	0.04085	0.177446	http://genome.ucsc.edu/cgi-bin/hgTracks?db=human&position=chr2:182909114-183038858
0	ENSG00000061794	MRPS35	chr12:27710772-27756295	43.7874	36.6569	39.199	71.6559	75.5466	52.2943	750	642	971	1127	1726	1081	39.8811	66.4989	0.737627	OK	0.0049	0.0362218	http://genome.ucsc.edu/cgi-bin/hgTracks?db=human&position=chr12:27710772-27756295
0	ENSG00000061918	GUCY1B3	chr4:155758991-155807591	0.0871538	0.0783876	0.128801	1.43325	0.463225	0.433711	2	3	5	38	18	17	0.0981141	0.776729	2.98488	OK	5e-05	0.000797421	http://genome.ucsc.edu/cgi-bin/hgTracks?db=human&position=chr4:155758991-155807591
0	ENSG00000061936	SFSWAP	chr12:131711080-131799737	34.4662	27.5302	32.6811	51.5824	45.5842	38.8649	704	701	921	878	1278	992	31.5592	45.3438	0.522847	OK	0.3002	0.607885	http://genome.ucsc.edu/cgi-bin/hgTracks?db=human&position=chr12:131711080-131799737
0	ENSG00000061938	TNK2	chr3:195863363-195911945	27.5137	39.8293	32.2003	12.572	19.0532	22.3943	491.385	601.133	719.222	252.73	405.794	524.233	33.1811	18.0065	-0.881846	OK	0.05205	0.21053	http://genome.ucsc.edu/cgi-bin/hgTracks?db=human&position=chr3:195863363-195911945
0	ENSG00000061987	MON2	chr12:62466816-62600479	15.0292	21.5662	16.4201	21.8668	19.0351	21.051	873	1002	1271	958	1294	1352	17.6718	20.651	0.224759	OK	0.3844	0.691324	http://genome.ucsc.edu/cgi-bin/hgTracks?db=human&position=chr12:62466816-62600479
0	ENSG00000062038	CDH3	chr16:68636188-68722616	0.207318	0.373381	0.0427962	0.504427	1.20768	0.953055	1	3.69235	2	13.7116	22	35	0.207832	0.888387	2.09577	OK	0.00865	0.0560231	http://genome.ucsc.edu/cgi-bin/hgTracks?db=human&position=chr16:68636188-68722616
0	ENSG00000062096	ARSF	chrX:3041470-3112726	0	0	0	0	0	0	0	0	0	0	0	0	0	0	0	NOTEST	1	1	http://genome.ucsc.edu/cgi-bin/hgTracks?db=human&position=chrX:3041470-3112726
0	ENSG00000062194	GPBP1	chr5:57173947-57264679	75.2239	62.9228	77.1807	72.4778	62.2411	51.3476	1504	1366	2152	1238	1600	1303	71.7758	62.0222	-0.210714	OK	0.52245	0.791944	http://genome.ucsc.edu/cgi-bin/hgTracks?db=human&position=chr5:57173947-57264679
0	ENSG00000062282	DGAT2	chr11:75758454-75803415	3.92005	8.38796	5.80405	0.945505	2.91316	3.14919	103	149.933	157	25	68	86	6.03735	2.33595	-1.36991	OK	0.0032	0.0257623	http://genome.ucsc.edu/cgi-bin/hgTracks?db=human&position=chr11:75758454-75803415
0	ENSG00000062370	ZNF112	chr19:44326554-44448578	4.93727	4.7947	3.16582	1.67419	2.73984	2.7038	129.934	201.064	154.928	63.218	95.8813	119.495	4.29926	2.37261	-0.857614	OK	0.06135	0.234782	http://genome.ucsc.edu/cgi-bin/hgTracks?db=human&position=chr19:44326554-44448578
0	ENSG00000062485	CS	chr12:56271698-56334053	66.2313	57.3579	57.2992	57.8247	50.4623	57.4543	1040.51	875.228	1276.49	997.095	1229.79	1048.99	60.2961	55.2471	-0.126167	OK	0.78685	0.926727	http://genome.ucsc.edu/cgi-bin/hgTracks?db=human&position=chr12:56271698-56334053
0	ENSG00000062524	LTK	chr15:41503637-41513887	1.60621	3.33279	1.29393	2.29075	2.12778	4.28938	40	88	62	45	81	135	2.07764	2.90264	0.482416	OK	0.2909	0.597461	http://genome.ucsc.edu/cgi-bin/hgTracks?db=human&position=chr15:41503637-41513887
0	ENSG00000062582	MRPS24	chr7:43866557-43926411	166.49	111.7	144.213	131.505	136.212	125.979	1101	727	1344.58	797	1152	1004	140.801	131.232	-0.101539	OK	0.70985	0.895902	http://genome.ucsc.edu/cgi-bin/hgTracks?db=human&position=chr7:43866557-43926411
0	ENSG00000062598	ELMO2	chr20:46364550-46496731	27.6639	33.4482	28.6827	28.528	24.0761	30.1044	815	671.964	1079	748	896	1017	29.9316	27.5695	-0.118596	OK	0.6966	0.890154	http://genome.ucsc.edu/cgi-bin/hgTracks?db=human&position=chr20:46364550-46496731
0	ENSG00000062650	WAPL	chr10:86435255-86521815	41.6663	27.3649	41.0032	40.2605	35.5582	31.7145	2449	1602	3317	2244	2953	2251	36.6781	35.8444	-0.033172	OK	0.89245	0.960932	http://genome.ucsc.edu/cgi-bin/hgTracks?db=human&position=chr10:86435255-86521815
0	ENSG00000062716	VMP1	chr17:59618552-59842255	207.661	159.049	237.142	166.057	170.068	196.234	3292.98	2822	7075	2392	3054	4031.04	201.284	177.453	-0.181798	OK	0.71745	0.898112	http://genome.ucsc.edu/cgi-bin/hgTracks?db=human&position=chr17:59618552-59842255
0	ENSG00000062725	APPBP2	chr17:60443148-60526219	25.0652	29.7477	26.0351	22.4913	22.2929	27.6347	763	858	1102	584	876	1040	26.9493	24.1396	-0.158845	OK	0.64555	0.862904	http://genome.ucsc.edu/cgi-bin/hgTracks?db=human&position=chr17:60443148-60526219
0	ENSG00000062822	POLD1	chr19:50384203-50431313	68.5919	32.5608	72.8365	105.03	90.6345	63.8327	1555	798	2210	1566	1940	1659	57.9964	86.4991	0.57672	OK	0.1112	0.348078	http://genome.ucsc.edu/cgi-bin/hgTracks?db=human&position=chr19:50384203-50431313
0	ENSG00000063015	SEZ6	chr17:28905249-29057220	0.445748	1.4427	0.600949	0.0196406	0.481894	0.515254	3.00006	14.0009	11	1	8	7	0.829799	0.33893	-1.29178	OK	0.16685	0.447958	http://genome.ucsc.edu/cgi-bin/hgTracks?db=human&position=chr17:28905249-29057220
0	ENSG00000063046	EIF4B	chr12:53006157-53079420	173.19	180.285	158.481	242.989	273.58	199.384	4325.98	4685.75	5539.59	5551.23	8785.6	6090.02	170.652	238.651	0.483844	OK	0.09085	0.306304	http://genome.ucsc.edu/cgi-bin/hgTracks?db=human&position=chr12:53006157-53079420
0	ENSG00000063127	SLC6A16	chr19:49289637-49325225	0.255348	1.05397	0.329912	0.202996	0.119136	0.558541	4	18	4	3	1	6	0.54641	0.293558	-0.896344	NOTEST	1	1	http://genome.ucsc.edu/cgi-bin/hgTracks?db=human&position=chr19:49289637-49325225
0	ENSG00000063169	BICRA	chr19:47607523-47743134	3.4559	6.15564	2.19077	2.49547	1.36605	1.91738	38	75	70.9969	48	42	33.9989	3.9341	1.9263	-1.0302	OK	0.53205	0.798732	http://genome.ucsc.edu/cgi-bin/hgTracks?db=human&position=chr19:47607523-47743134
0	ENSG00000063176	SPHK2	chr19:48615327-48637438	6.5727	7.41461	7.5981	6.19752	4.77049	5.70044	129.451	167.14	214.716	132.483	165.536	177.314	7.19514	5.55615	-0.372937	OK	0.5806	0.827691	http://genome.ucsc.edu/cgi-bin/hgTracks?db=human&position=chr19:48615327-48637438
0	ENSG00000063177	RPL18	chr19:48615327-48637438	1938.68	1853.83	1728.42	2307.66	2746.86	2577.36	9926.6	9685	12551.7	10781	17611.7	16170.9	1840.31	2543.96	0.467128	OK	0.0669	0.249519	http://genome.ucsc.edu/cgi-bin/hgTracks?db=human&position=chr19:48615327-48637438
0	ENSG00000063180	CA11	chr19:48637941-48682245	5.65033	4.44014	3.21538	5.03103	8.90784	6.31224	41	24	29	27	36	48	4.43528	6.75037	0.605939	OK	0.53145	0.798103	http://genome.ucsc.edu/cgi-bin/hgTracks?db=human&position=chr19:48637941-48682245
0	ENSG00000063241	ISOC2	chr19:55452984-55462343	55.4823	85.4965	42.6253	84.2814	94.2917	128.681	635	941	681	832	1330	1701	61.2014	102.418	0.742834	OK	0.0005	0.00572175	http://genome.ucsc.edu/cgi-bin/hgTracks?db=human&position=chr19:55452984-55462343
0	ENSG00000063244	U2AF2	chr19:55654145-55674715	169.379	118.186	181.463	222.539	224.298	161.144	2655	1740	4009	2983	4053	2974	156.343	202.66	0.374355	OK	0.1493	0.418368	http://genome.ucsc.edu/cgi-bin/hgTracks?db=human&position=chr19:55654145-55674715
0	ENSG00000063245	EPN1	chr19:55675225-55738402	59.2056	55.499	47.4897	42.0636	38.4748	39.6957	1178.88	1150	1450.38	828	1116	1003.71	54.0648	40.078	-0.431877	OK	0.1488	0.417498	http://genome.ucsc.edu/cgi-bin/hgTracks?db=human&position=chr19:55675225-55738402
0	ENSG00000063322	MED29	chr19:39391302-39400637	23.1789	21.2217	19.0386	19.9284	28.5578	29.9593	427	412	519	268	502	560	21.1464	26.1485	0.306314	OK	0.36685	0.675901	http://genome.ucsc.edu/cgi-bin/hgTracks?db=human&position=chr19:39391302-39400637
0	ENSG00000063438	AHRR	chr5:271620-438291	2.86879	2.04776	1.77831	5.08547	4.44422	6.18776	40.0004	94.1729	56.0019	127.002	188.994	193.993	2.23162	5.23915	1.23124	OK	0.076	0.271838	http://genome.ucsc.edu/cgi-bin/hgTracks?db=human&position=chr5:271620-438291
0	ENSG00000063515	GSC2	chr22:19148575-19150283	0	0	0	0	0	0	0	0	0	0	0	0	0	0	0	NOTEST	1	1	http://genome.ucsc.edu/cgi-bin/hgTracks?db=human&position=chr22:19148575-19150283
0	ENSG00000063587	ZNF275	chrX:153334154-153360110	1.00562	2.008	0.802997	1.23662	1.14751	0.979848	80	157	88	74	117	94	1.27221	1.12133	-0.182126	OK	0.58145	0.828099	http://genome.ucsc.edu/cgi-bin/hgTracks?db=human&position=chrX:153334154-153360110
0	ENSG00000063601	MTMR1	chrX:150692970-150765103	41.8636	31.5294	46.5991	34.1607	38.5441	21.0783	1051	763	1406	629	925	690	39.9974	31.261	-0.355541	OK	0.41975	0.719367	http://genome.ucsc.edu/cgi-bin/hgTracks?db=human&position=chrX:150692970-150765103
1	ENSG00000063660	GPC1	chr2:240435670-240468078	38.29	33.6342	38.1316	12.2861	11.8607	15.494	846.999	790.999	1132	240	291	329	36.6853	13.2136	-1.47318	OK	5e-05	0.000797421	http://genome.ucsc.edu/cgi-bin/hgTracks?db=human&position=chr2:240435670-240468078
0	ENSG00000063761	ADCK1	chr14:77800082-77935012	1.1156	1.69345	0.788002	1.9845	2.23273	2.15094	19	28	13	41	51	48	1.19902	2.12272	0.824062	OK	0.11195	0.349341	http://genome.ucsc.edu/cgi-bin/hgTracks?db=human&position=chr14:77800082-77935012
0	ENSG00000063854	HAGH	chr16:1795619-1884294	57.0112	38.1617	53.8786	55.9209	63.8609	72.1417	536.017	371	756.119	486.999	760.028	747.241	49.6838	63.9745	0.364721	OK	0.1903	0.478479	http://genome.ucsc.edu/cgi-bin/hgTracks?db=human&position=chr16:1795619-1884294
0	ENSG00000063978	RNF4	chr4:2418973-2732565	79.0457	50.8767	74.9249	67.9511	69.7647	55.6661	1026.42	697.769	1508.7	887.859	1268.81	933.828	68.2824	64.4606	-0.0830966	OK	0.82665	0.941099	http://genome.ucsc.edu/cgi-bin/hgTracks?db=human&position=chr4:2418973-2732565
0	ENSG00000064012	CASP8	chr2:201233442-201287711	59.9537	56.1836	70.2236	59.3221	71.5937	98.0697	455	576	705	543	946	1024	62.1203	76.3285	0.297156	OK	0.66435	0.874373	http://genome.ucsc.edu/cgi-bin/hgTracks?db=human&position=chr2:201233442-201287711
0	ENSG00000064042	LIMCH1	chr4:41359606-41700044	236.248	176.295	201.643	110.238	100.143	99.066	6954	5764	8593	3044	4489	4015	204.729	103.149	-0.988988	OK	0.00715	0.0486316	http://genome.ucsc.edu/cgi-bin/hgTracks?db=human&position=chr4:41359606-41700044
0	ENSG00000064102	INTS13	chr12:26905180-26938326	24.9559	15.3535	32.8774	42.6188	45.2716	29.1702	508	307	712	720	834	554	24.3956	39.0202	0.6776	OK	0.0441	0.187361	http://genome.ucsc.edu/cgi-bin/hgTracks?db=human&position=chr12:26905180-26938326
0	ENSG00000064115	TM7SF3	chr12:26971585-27014434	69.6617	42.6624	75.9115	63.1317	51.4213	41.4686	530	331	620	334	427	382	62.7452	52.0072	-0.270794	OK	0.6081	0.842174	http://genome.ucsc.edu/cgi-bin/hgTracks?db=human&position=chr12:26971585-27014434
1	ENSG00000064195	DLX3	chr17:49990004-49995224	0.0317363	0.127276	0.0680569	1.68805	1.78679	0.790411	1	4	3	27	49	30	0.0756897	1.42175	4.23143	OK	0.0009	0.00935183	http://genome.ucsc.edu/cgi-bin/hgTracks?db=human&position=chr17:49990004-49995224
0	ENSG00000064199	SPA17	chr11:124622835-124697518	26.5216	10.2177	25.0291	12.2269	12.4719	10.1062	265.582	119.005	354.411	108.941	151.335	120.916	20.5895	11.6017	-0.827571	OK	0.27855	0.583142	http://genome.ucsc.edu/cgi-bin/hgTracks?db=human&position=chr11:124622835-124697518
0	ENSG00000064201	TSPAN32	chr11:2295644-2318200	0	0.661779	0	0	0	0.16179	0	5	0	0	0	2	0.220593	0.05393	-2.03222	NOTEST	1	1	http://genome.ucsc.edu/cgi-bin/hgTracks?db=human&position=chr11:2295644-2318200
0	ENSG00000064205	WISP2	chr20:44656450-44810338	0.39254	2.12331	0.327163	0.21006	0.348033	1.02108	5	37	8.99997	3	7	21	0.947671	0.526391	-0.848247	OK	0.2203	0.51228	http://genome.ucsc.edu/cgi-bin/hgTracks?db=human&position=chr20:44656450-44810338
0	ENSG00000064218	DMRT3	chr9:976963-991731	0	0	0	0	0.0300779	0	0	0	0	0	1	0	0	0.010026	inf	NOTEST	1	1	http://genome.ucsc.edu/cgi-bin/hgTracks?db=human&position=chr9:976963-991731
0	ENSG00000064225	ST3GAL6	chr3:98714329-98901689	10.1386	9.17618	9.42589	16.0642	11.46	13.8613	112.925	117.996	151.818	177.635	213.95	183.815	9.58022	13.7952	0.526031	OK	0.29005	0.596447	http://genome.ucsc.edu/cgi-bin/hgTracks?db=human&position=chr3:98714329-98901689
0	ENSG00000064270	ATP2C2	chr16:84368526-84467361	1.637	9.1797	1.50798	0.516413	3.91587	4.56288	23.5542	139.994	36.9278	9.85887	47.824	84.0567	4.10823	2.99839	-0.454328	OK	0.3747	0.682586	http://genome.ucsc.edu/cgi-bin/hgTracks?db=human&position=chr16:84368526-84467361
1	ENSG00000064300	NGFR	chr17:49494222-49583827	3.34805	1.70969	2.63483	0.417433	0.509228	0.275145	136	71.9996	145	16	21	14	2.56419	0.400602	-2.67826	OK	5e-05	0.000797421	http://genome.ucsc.edu/cgi-bin/hgTracks?db=human&position=chr17:49494222-49583827
1	ENSG00000064309	CDON	chr11:125946055-126063335	11.3075	20.278	11.4567	1.32631	0.948539	2.90422	559.861	977.231	812.393	58.4804	64	97.8506	14.3474	1.72636	-3.05499	OK	5e-05	0.000797421	http://genome.ucsc.edu/cgi-bin/hgTracks?db=human&position=chr11:125946055-126063335
0	ENSG00000064313	TAF2	chr8:119730774-119832863	50.5396	57.0448	53.0485	69.4393	69.8304	60.7931	1217	1293	1707	1703	2160	1709	53.5443	66.6876	0.316685	OK	0.3675	0.676392	http://genome.ucsc.edu/cgi-bin/hgTracks?db=human&position=chr8:119730774-119832863
0	ENSG00000064393	HIPK2	chr7:139561569-140020325	13.625	21.9402	10.9621	11.5323	11.1095	8.23863	1284	2748	1599	794	1087	813.001	15.5091	10.2935	-0.591387	OK	0.05035	0.205874	http://genome.ucsc.edu/cgi-bin/hgTracks?db=human&position=chr7:139561569-140020325
0	ENSG00000064419	TNPO3	chr7:128954179-129055173	45.7206	31.3984	45.9927	68.8499	69.8734	62.1717	2223	1505	3126	3094	4391	3643	41.0372	66.965	0.706473	OK	0.0009	0.00935183	http://genome.ucsc.edu/cgi-bin/hgTracks?db=human&position=chr7:128954179-129055173
0	ENSG00000064489	BORCS8-MEF2B	chr19:19145566-19203424	3.21139	3.34253	4.49895	6.58631	6.53018	6.36874	50.2009	53.2379	83.7654	51.4096	80.1689	77.191	3.68429	6.49508	0.817959	OK	0.44165	0.735582	http://genome.ucsc.edu/cgi-bin/hgTracks?db=human&position=chr19:19145566-19203424
0	ENSG00000064490	RFXANK	chr19:19145566-19203424	109.372	87.6532	110.747	76.5904	73.6366	106.759	605.708	492.294	795.098	421.371	589.495	661.748	102.591	85.662	-0.26017	OK	0.5309	0.797821	http://genome.ucsc.edu/cgi-bin/hgTracks?db=human&position=chr19:19145566-19203424
0	ENSG00000064545	TMEM161A	chr19:19119168-19138513	33.3729	46.3079	33.5951	66.843	60.1812	43.6391	344	398	444	452	644	597	37.7586	56.8878	0.591311	OK	0.1014	0.329457	http://genome.ucsc.edu/cgi-bin/hgTracks?db=human&position=chr19:19119168-19138513
1	ENSG00000064547	LPAR2	chr19:19623667-19628930	8.54838	9.75595	8.22052	1.19163	2.1678	3.9897	137	139	173	18	30	71	8.84162	2.44971	-1.8517	OK	5e-05	0.000797421	http://genome.ucsc.edu/cgi-bin/hgTracks?db=human&position=chr19:19623667-19628930
0	ENSG00000064601	CTSA	chr20:45888624-45912155	87.3252	120.445	73.6222	81.6577	80.2144	69.159	1407.23	1962.75	1742.64	1282.21	1629.25	1279.5	93.7975	77.0104	-0.284497	OK	0.27725	0.581525	http://genome.ucsc.edu/cgi-bin/hgTracks?db=human&position=chr20:45888624-45912155
0	ENSG00000064607	SUGP2	chr19:18990887-19060311	39.0308	34.6363	54.2763	40.4157	40.5146	31.943	1384.55	1314.48	2724	1230.28	1616.6	1487	42.6478	37.6244	-0.180803	OK	0.62115	0.849556	http://genome.ucsc.edu/cgi-bin/hgTracks?db=human&position=chr19:18990887-19060311
0	ENSG00000064651	SLC12A2	chr5:128083765-128189688	10.776	8.60176	12.196	13.9806	14.7075	12.2805	671	548	1001	814	1050	893	10.5246	13.6562	0.37579	OK	0.10635	0.339284	http://genome.ucsc.edu/cgi-bin/hgTracks?db=human&position=chr5:128083765-128189688
0	ENSG00000064652	SNX24	chr5:122843438-123054667	36.1142	47.8106	35.7593	46.7165	52.4765	45.9923	452	535.998	609	581.999	946	692	39.8947	48.3951	0.278663	OK	0.4099	0.712584	http://genome.ucsc.edu/cgi-bin/hgTracks?db=human&position=chr5:122843438-123054667
0	ENSG00000064655	EYA2	chr20:46894623-47188844	0	0.0349936	0.0499086	0	0.0545895	0.028979	0	1	2	0	2	1	0.0283007	0.0278562	-0.0228421	NOTEST	1	1	http://genome.ucsc.edu/cgi-bin/hgTracks?db=human&position=chr20:46894623-47188844
0	ENSG00000064666	CNN2	chr19:1026580-1039068	163.704	129.017	149.047	160.271	146.88	130.419	2697.02	2210.66	3215.96	2287.78	3181.92	2463.2	147.256	145.857	-0.0137742	OK	0.9556	0.981108	http://genome.ucsc.edu/cgi-bin/hgTracks?db=human&position=chr19:1026580-1039068
0	ENSG00000064687	ABCA7	chr19:1040100-1065572	17.5994	15.9988	14.148	3.76394	4.01768	7.25194	222	270	292	78	84	174	15.9154	5.01119	-1.6672	OK	0.0022	0.0191839	http://genome.ucsc.edu/cgi-bin/hgTracks?db=human&position=chr19:1040100-1065572
0	ENSG00000064692	SNCAIP	chr5:122311296-122479087	0.0549013	0	0	0.358278	0.0707869	0.107462	1	0	0	4	2	4	0.0183004	0.178842	3.28874	NOTEST	1	1	http://genome.ucsc.edu/cgi-bin/hgTracks?db=human&position=chr5:122311296-122479087
0	ENSG00000064703	DDX20	chr1:111483347-111768016	14.6244	13.9825	15.5819	32.3861	27.235	19.0428	593	470.001	874.986	1080	1409.94	1010	14.7296	26.2213	0.832019	OK	0.03545	0.160147	http://genome.ucsc.edu/cgi-bin/hgTracks?db=human&position=chr1:111483347-111768016
0	ENSG00000064726	BTBD1	chr15:82836945-83103443	38.0925	22.4504	41.61	75.5325	75.8559	52.0893	1026.98	678.898	1495.98	1753.98	2296.99	1607.95	34.051	67.8259	0.994142	OK	0.0102	0.0636074	http://genome.ucsc.edu/cgi-bin/hgTracks?db=human&position=chr15:82836945-83103443
0	ENSG00000064763	FAR2	chr12:29149102-29381189	11.4121	6.13352	9.57807	11.7553	13.9106	10.1209	48.7746	47.5691	57.1076	49.1569	76.8806	68.231	9.04123	11.9289	0.399876	OK	0.8317	0.942378	http://genome.ucsc.edu/cgi-bin/hgTracks?db=human&position=chr12:29149102-29381189
0	ENSG00000064787	BCAS1	chr20:53936776-54070594	0	0.0129124	0.0527426	0.0697382	0.0402392	0.05447	0	1	4	3	4	4	0.021885	0.0548158	1.32465	NOTEST	1	1	http://genome.ucsc.edu/cgi-bin/hgTracks?db=human&position=chr20:53936776-54070594
0	ENSG00000064835	POU1F1	chr3:87259403-87276587	0	0	0	0	0	0	0	0	0	0	0	0	0	0	0	NOTEST	1	1	http://genome.ucsc.edu/cgi-bin/hgTracks?db=human&position=chr3:87259403-87276587
1	ENSG00000064886	CHI3L2	chr1:111187173-111243440	1.5556	1.67836	0.42568	10.4245	4.46009	5.44963	7.00004	10	6	39.9999	27	38	1.21988	6.77807	2.47414	OK	0.0004	0.00478236	http://genome.ucsc.edu/cgi-bin/hgTracks?db=human&position=chr1:111187173-111243440
0	ENSG00000064932	SBNO2	chr19:1107635-1174283	33.001	23.6437	28.086	34.3626	23.0726	18.8753	1155	964	1595	1016	1292	967	28.2436	25.4368	-0.151003	OK	0.64675	0.863657	http://genome.ucsc.edu/cgi-bin/hgTracks?db=human&position=chr19:1107635-1174283
0	ENSG00000064933	PMS1	chr2:189770322-189877629	32.4139	38.0867	39.759	54.7411	63.7104	59.6866	466.09	655.999	786	625.105	916.068	897	36.7532	59.3794	0.692093	OK	0.24495	0.541872	http://genome.ucsc.edu/cgi-bin/hgTracks?db=human&position=chr2:189770322-189877629
0	ENSG00000064961	HMG20B	chr19:3506272-3579088	144.636	92.3225	110.711	119.591	112.626	80.2769	1750.97	1291.67	2033.8	1267.48	1748.33	1378.84	115.89	104.165	-0.153893	OK	0.75215	0.912888	http://genome.ucsc.edu/cgi-bin/hgTracks?db=human&position=chr19:3506272-3579088
0	ENSG00000064989	CALCRL	chr2:187001875-187565760	0.0853149	0.173852	0.0329332	0.0471283	0.170459	0.0382434	4.99723	3	2.99994	1	2	3	0.0973667	0.0852769	-0.191272	NOTEST	1	1	http://genome.ucsc.edu/cgi-bin/hgTracks?db=human&position=chr2:187001875-187565760
0	ENSG00000064995	TAF11	chr6:34792014-34888089	22.6867	18.233	27.6098	13.8373	16.963	24.2239	408.913	328.723	695.726	226.859	391.732	526.861	22.8432	18.3414	-0.316657	OK	0.55375	0.812483	http://genome.ucsc.edu/cgi-bin/hgTracks?db=human&position=chr6:34792014-34888089
0	ENSG00000064999	ANKS1A	chr6:34889264-35091413	6.59609	8.39645	5.83941	7.7558	7.02278	9.0045	482	549	619	539	706	788	6.94398	7.92769	0.191137	OK	0.4328	0.729321	http://genome.ucsc.edu/cgi-bin/hgTracks?db=human&position=chr6:34889264-35091413
0	ENSG00000065000	AP3D1	chr19:2100987-2248679	88.3329	104.303	86.9003	149.868	154.757	108.83	2948	3522	4194	4528	6954	5051	93.1787	137.818	0.564695	OK	0.2031	0.494028	http://genome.ucsc.edu/cgi-bin/hgTracks?db=human&position=chr19:2100987-2248679
0	ENSG00000065029	ZNF76	chr6:35258908-35295985	51.123	50.7392	55.7366	32.5775	32.7391	31.8769	1250	1232	1621	646	950	1037	52.5329	32.3978	-0.697325	OK	0.0065	0.0452229	http://genome.ucsc.edu/cgi-bin/hgTracks?db=human&position=chr6:35258908-35295985
1	ENSG00000065054	SLC9A3R2	chr16:2025355-2039026	113.701	109.222	108.314	33.1106	29.331	35.7818	1471	1342	1944	367	498	543	110.412	32.7411	-1.75373	OK	5e-05	0.000797421	http://genome.ucsc.edu/cgi-bin/hgTracks?db=human&position=chr16:2025355-2039026
0	ENSG00000065057	NTHL1	chr16:2039814-2135898	22.5328	21.0213	22.5534	12.7504	9.4011	15.1239	229.015	181.126	330.348	105	135	168.934	22.0358	12.4251	-0.826591	OK	0.1902	0.478479	http://genome.ucsc.edu/cgi-bin/hgTracks?db=human&position=chr16:2039814-2135898
0	ENSG00000065060	UHRF1BP1	chr6:34792014-34888089	7.93843	13.4571	7.83147	15.4391	13.2029	12.8104	888.631	1481.28	1184.27	1554.15	1884.43	1695.14	9.74233	13.8175	0.504151	OK	0.0617	0.235712	http://genome.ucsc.edu/cgi-bin/hgTracks?db=human&position=chr6:34792014-34888089
0	ENSG00000065135	GNAI3	chr1:109548610-109632051	8.04924	4.73413	8.65773	8.47202	7.56414	6.86009	2854.98	1673.87	4299	2728	3434.57	2933.65	7.14703	7.63208	0.0947324	OK	0.71725	0.898112	http://genome.ucsc.edu/cgi-bin/hgTracks?db=human&position=chr1:109548610-109632051
0	ENSG00000065150	IPO5	chr13:97953657-98024297	124.778	90.9887	126.782	220.533	209.254	182.193	4979	3892	6996	8413	11360	8690	114.183	203.993	0.837175	OK	0.0014	0.0133291	http://genome.ucsc.edu/cgi-bin/hgTracks?db=human&position=chr13:97953657-98024297
0	ENSG00000065154	OAT	chr10:124397302-124418976	145.7	62.3034	132.805	144.069	149.295	136.365	3166	1383	4076	2812	3946	3494	113.603	143.243	0.334466	OK	0.12965	0.384281	http://genome.ucsc.edu/cgi-bin/hgTracks?db=human&position=chr10:124397302-124418976
1	ENSG00000065183	WDR3	chr1:117929719-118185223	41.8555	33.8672	44.831	117.037	113.135	68.2693	1331	1150.96	2052	3405	4747	2653	40.1846	99.4804	1.30777	OK	0.0006	0.00667538	http://genome.ucsc.edu/cgi-bin/hgTracks?db=human&position=chr1:117929719-118185223
0	ENSG00000065243	PKN2	chr1:88537512-88836255	47.7615	46.4597	41.1249	41.2203	36.4643	30.9024	1482	1357	2170	1261	1597	1403	45.1154	36.1957	-0.317801	OK	0.36995	0.678958	http://genome.ucsc.edu/cgi-bin/hgTracks?db=human&position=chr1:88537512-88836255
0	ENSG00000065268	WDR18	chr19:984270-998438	30.4243	22.6093	31.0457	41.0932	36.9754	40.1313	495	375	685	596	772	794	28.0264	39.4	0.491406	OK	0.03615	0.162726	http://genome.ucsc.edu/cgi-bin/hgTracks?db=human&position=chr19:984270-998438
0	ENSG00000065308	TRAM2	chr6:52361420-52576915	24.8868	44.1672	24.9427	19.7938	19.754	22.7301	2193.62	3881.45	3077.22	1583.78	2228.43	2414.96	31.3322	20.7593	-0.593891	OK	0.0094	0.0598037	http://genome.ucsc.edu/cgi-bin/hgTracks?db=human&position=chr6:52361420-52576915
1	ENSG00000065320	NTN1	chr17:9021541-9244000	0.0529126	0.278612	0.0378055	4.13857	3.87208	3.66031	4	21	4	284	327	296	0.12311	3.89032	4.98187	OK	5e-05	0.000797421	http://genome.ucsc.edu/cgi-bin/hgTracks?db=human&position=chr17:9021541-9244000
0	ENSG00000065325	GLP2R	chr17:9822205-9892102	0.714112	0.2349	0.341767	0.263065	0.187034	0.597743	17	13	8	5	4	9	0.43026	0.349281	-0.300821	NOTEST	1	1	http://genome.ucsc.edu/cgi-bin/hgTracks?db=human&position=chr17:9822205-9892102
0	ENSG00000065328	MCM10	chr10:13161553-13211104	35.2644	12.9465	35.4541	60.1194	43.1409	23.1499	1100	325	1584	1487	1339	878	27.8883	42.1367	0.595419	OK	0.17615	0.461399	http://genome.ucsc.edu/cgi-bin/hgTracks?db=human&position=chr10:13161553-13211104
0	ENSG00000065357	DGKA	chr12:55901412-55954027	12.418	18.691	10.7851	24.7247	25.7039	31.0376	102	148.999	149	138	238	325	13.9647	27.1554	0.959452	OK	0.0598	0.230704	http://genome.ucsc.edu/cgi-bin/hgTracks?db=human&position=chr12:55901412-55954027
0	ENSG00000065361	ERBB3	chr12:56079856-56113907	4.70812	11.0522	3.88515	0.754387	1.19727	1.94592	135	184.994	148.992	11.9999	22.9855	61.9993	6.54849	1.29919	-2.33355	OK	0.0136	0.079758	http://genome.ucsc.edu/cgi-bin/hgTracks?db=human&position=chr12:56079856-56113907
0	ENSG00000065371	ROPN1	chr3:123968520-123992178	0	0	0	0	0	0	0	0	0	0	0	0	0	0	0	NOTEST	1	1	http://genome.ucsc.edu/cgi-bin/hgTracks?db=human&position=chr3:123968520-123992178
0	ENSG00000065413	ANKRD44	chr2:196967016-197311173	11.2573	5.65055	9.97086	28.5814	28.3508	17.8886	96	43	117	215	227	264	8.95957	24.9403	1.47697	OK	0.06005	0.231314	http://genome.ucsc.edu/cgi-bin/hgTracks?db=human&position=chr2:196967016-197311173
0	ENSG00000065427	KARS	chr16:75627473-75761872	115.377	71.7826	107.811	174.085	181.747	126.935	2588	1647.82	3275.25	3587.43	5034.98	3512.6	98.3235	160.922	0.71076	OK	0.0014	0.0133291	http://genome.ucsc.edu/cgi-bin/hgTracks?db=human&position=chr16:75627473-75761872
0	ENSG00000065457	ADAT1	chr16:75528531-75623300	17.3982	18.3678	17.1857	23.2089	22.2892	24.066	167	193.002	248.003	209.587	309.969	320.002	17.6506	23.188	0.393664	OK	0.45825	0.748031	http://genome.ucsc.edu/cgi-bin/hgTracks?db=human&position=chr16:75528531-75623300
0	ENSG00000065485	PDIA5	chr3:123067061-123274130	39.42	27.8116	35.1963	26.1082	31.3052	29.7367	508.846	369.464	623.303	329	569.456	494.001	34.1426	29.05	-0.233036	OK	0.5044	0.780836	http://genome.ucsc.edu/cgi-bin/hgTracks?db=human&position=chr3:123067061-123274130
0	ENSG00000065491	TBC1D22B	chr6:37212179-37332970	10.2848	10.962	10.3127	11.5352	11.8138	8.66722	440.401	468.106	617.907	448.336	647.199	447.193	10.5198	10.6721	0.0207269	OK	0.9241	0.969422	http://genome.ucsc.edu/cgi-bin/hgTracks?db=human&position=chr6:37212179-37332970
0	ENSG00000065518	NDUFB4	chr3:120596308-120602500	221.619	121.463	223.52	103.4	117.787	111.291	858	399	1162	431	636	444	188.867	110.826	-0.769075	OK	0.01585	0.0897572	http://genome.ucsc.edu/cgi-bin/hgTracks?db=human&position=chr3:120596308-120602500
0	ENSG00000065526	SPEN	chr1:15834473-15940460	8.03753	17.3063	8.37564	5.83985	5.09681	7.9606	578	1185	822	380	580	578.999	11.2398	6.29909	-0.835403	OK	0.08675	0.296681	http://genome.ucsc.edu/cgi-bin/hgTracks?db=human&position=chr1:15834473-15940460
0	ENSG00000065534	MYLK	chr3:123585541-123884331	104.538	112.189	95.111	42.5246	32.0071	31.5397	3802.67	3568.02	4730.02	1169.63	1509.39	1638.43	103.946	35.3571	-1.55576	OK	0.002	0.0176849	http://genome.ucsc.edu/cgi-bin/hgTracks?db=human&position=chr3:123585541-123884331
1	ENSG00000065548	ZC3H15	chr2:186486155-186509363	102.705	81.4142	109.733	210.629	243.203	139.628	1644	1246	2383	2977	4511	2604	97.9507	197.82	1.01407	OK	0.0005	0.00572175	http://genome.ucsc.edu/cgi-bin/hgTracks?db=human&position=chr2:186486155-186509363
0	ENSG00000065559	MAP2K4	chr17:11998352-12143830	51.5188	30.9005	42.7714	36.6341	32.2867	35.2628	854	704	1199	734	992	857	41.7302	34.7279	-0.265	OK	0.49665	0.775122	http://genome.ucsc.edu/cgi-bin/hgTracks?db=human&position=chr17:11998352-12143830
0	ENSG00000065600	TMEM206	chr1:212363930-212414901	19.1529	22.258	19.3849	18.7685	19.9855	24.5965	270	283	332	219	368	357	20.2653	21.1168	0.059387	OK	0.8396	0.94511	http://genome.ucsc.edu/cgi-bin/hgTracks?db=human&position=chr1:212363930-212414901
0	ENSG00000065609	SNAP91	chr6:83552879-83709691	2.64893	3.66136	1.31811	1.70045	1.64769	3.38538	46	77	34	39	39	63	2.5428	2.24451	-0.180019	OK	0.68765	0.885722	http://genome.ucsc.edu/cgi-bin/hgTracks?db=human&position=chr6:83552879-83709691
0	ENSG00000065613	SLK	chr10:103967200-104029233	61.1764	46.9036	57.3647	66.3333	75.122	40.2022	3515	2740	5162	3873	5570	3422	55.1482	60.5525	0.134871	OK	0.76745	0.918737	http://genome.ucsc.edu/cgi-bin/hgTracks?db=human&position=chr10:103967200-104029233
0	ENSG00000065615	CYB5R4	chr6:83859642-83967424	26.8429	21.6261	28.8344	42.8925	40.3199	39.2817	548	504	731	695	1091	875	25.7678	40.8314	0.664108	OK	0.05675	0.22279	http://genome.ucsc.edu/cgi-bin/hgTracks?db=human&position=chr6:83859642-83967424
0	ENSG00000065618	COL17A1	chr10:104031285-104086002	7.72347	1.45438	5.3138	2.23839	2.60482	1.22842	202	86	299	85	116	102	4.83055	2.02388	-1.25507	OK	0.04765	0.197818	http://genome.ucsc.edu/cgi-bin/hgTracks?db=human&position=chr10:104031285-104086002
0	ENSG00000065621	GSTO2	chr10:104268872-104304945	0.437971	1.94081	0.358078	0.768303	0.881418	1.3513	7	36	10	13	18	36	0.912286	1.00034	0.132932	OK	0.8334	0.943099	http://genome.ucsc.edu/cgi-bin/hgTracks?db=human&position=chr10:104268872-104304945
0	ENSG00000065665	SEC61A2	chr10:12129636-12250589	6.59589	11.5331	8.28177	5.78629	3.38909	4.87511	75.1291	201.437	137.93	61.9882	82.0003	123.308	8.80359	4.6835	-0.910507	OK	0.2488	0.546709	http://genome.ucsc.edu/cgi-bin/hgTracks?db=human&position=chr10:12129636-12250589
0	ENSG00000065675	PRKCQ	chr10:6427142-6580301	0	0.0265113	0.0188907	1.85173	1.53677	1.41544	0	1	1	64	76	67	0.015134	1.60131	6.72532	OK	0.1278	0.380656	http://genome.ucsc.edu/cgi-bin/hgTracks?db=human&position=chr10:6427142-6580301
0	ENSG00000065717	TLE2	chr19:2997637-3047635	0.414341	0	1.14371	3.9339	3.10151	3.17521	2	0	7	37	31	33	0.51935	3.40354	2.71225	OK	0.0477	0.197839	http://genome.ucsc.edu/cgi-bin/hgTracks?db=human&position=chr19:2997637-3047635
0	ENSG00000065802	ASB1	chr2:238426741-238452250	33.3523	28.0987	27.5178	70.7199	94.7285	57.7485	539	658	720	1226	2180	1573	29.6563	74.399	1.32695	OK	0.00675	0.0465578	http://genome.ucsc.edu/cgi-bin/hgTracks?db=human&position=chr2:238426741-238452250
0	ENSG00000065809	FAM107B	chr10:14518556-14774897	87.8989	70.7045	80.0565	187.021	173.313	132.865	1435	1198	1762	2822	3524	2717	79.5533	164.4	1.04722	OK	0.0034	0.0270145	http://genome.ucsc.edu/cgi-bin/hgTracks?db=human&position=chr10:14518556-14774897
0	ENSG00000065833	ME1	chr6:83210388-83431071	17.0335	13.6836	14.7147	16.5166	15.887	10.9067	709	568	857	624	846	547	15.1439	14.4368	-0.0689941	OK	0.74345	0.910163	http://genome.ucsc.edu/cgi-bin/hgTracks?db=human&position=chr6:83210388-83431071
0	ENSG00000065882	TBC1D1	chr4:37891086-38139175	46.5924	38.1736	49.7636	64.5789	56.8968	48.1287	938	703	1260	1007	1368	990	44.8432	56.5348	0.334249	OK	0.2812	0.585871	http://genome.ucsc.edu/cgi-bin/hgTracks?db=human&position=chr4:37891086-38139175
0	ENSG00000065883	CDK13	chr7:39950036-40097134	25.9532	33.5374	24.107	15.5825	20.4745	18.4882	1293	1717	1812	724	1163	1151	27.8659	18.1817	-0.61601	OK	0.0131	0.0775483	http://genome.ucsc.edu/cgi-bin/hgTracks?db=human&position=chr7:39950036-40097134
0	ENSG00000065911	MTHFD2	chr2:74198561-74421662	56.3447	91.5175	58.7988	196.692	211.127	186.247	891.454	1511.68	1217.09	3174.64	4823.6	3964.65	68.887	198.022	1.52336	OK	0.006	0.042414	http://genome.ucsc.edu/cgi-bin/hgTracks?db=human&position=chr2:74198561-74421662
0	ENSG00000065923	SLC9A7	chrX:46599251-46759172	53.6354	39.5502	45.5448	22.5117	26.2898	13.0119	2169	1954	2806	900	1340	929	46.2435	20.6045	-1.16629	OK	0.01	0.0627376	http://genome.ucsc.edu/cgi-bin/hgTracks?db=human&position=chrX:46599251-46759172
0	ENSG00000065970	FOXJ2	chr12:8032702-8055503	3.0317	4.55702	2.92957	1.72535	2.72764	1.91028	212	302	252	106	188	161	3.5061	2.12109	-0.725059	OK	0.01525	0.0870307	http://genome.ucsc.edu/cgi-bin/hgTracks?db=human&position=chr12:8032702-8055503
0	ENSG00000065978	YBX1	chr1:42682426-42702349	598.683	298.892	548.316	915.8	959.206	621.16	10275	5119	13165	14264	21080	12860	481.964	832.055	0.787756	OK	0.00185	0.0166085	http://genome.ucsc.edu/cgi-bin/hgTracks?db=human&position=chr1:42682426-42702349
0	ENSG00000065989	PDE4A	chr19:10391133-10469631	4.3115	9.07391	4.61561	2.13519	1.54089	2.15382	160	317.99	238	72.0025	72.0016	87.9998	6.00034	1.9433	-1.62654	OK	0.1722	0.455384	http://genome.ucsc.edu/cgi-bin/hgTracks?db=human&position=chr19:10391133-10469631
1	ENSG00000066027	PPP2R5A	chr1:212285536-212361863	14.407	12.6821	13.6324	5.58641	5.33867	6.15453	432	385	562	165	203	226	13.5738	5.6932	-1.25352	OK	5e-05	0.000797421	http://genome.ucsc.edu/cgi-bin/hgTracks?db=human&position=chr1:212285536-212361863
0	ENSG00000066032	CTNNA2	chr2:79157002-80648861	0	0	0	0	0	0	0	0	0	0	0	0	0	0	0	NOTEST	1	1	http://genome.ucsc.edu/cgi-bin/hgTracks?db=human&position=chr2:79157002-80648861
0	ENSG00000066044	ELAVL1	chr19:7958578-8005659	37.3506	23.5705	41.9061	38.7304	35.214	20.4193	951	647	1453	828	1065	638	34.2757	31.4546	-0.123919	OK	0.62545	0.851275	http://genome.ucsc.edu/cgi-bin/hgTracks?db=human&position=chr19:7958578-8005659
0	ENSG00000066056	TIE1	chr1:43300992-43323108	0.216775	0.0414863	0	0	0.469548	0.180489	1	2	0	0	3	2	0.0860871	0.216679	1.33169	NOTEST	1	1	http://genome.ucsc.edu/cgi-bin/hgTracks?db=human&position=chr1:43300992-43323108
0	ENSG00000066084	DIP2B	chr12:50504984-50748667	10.51	12.7051	8.64046	12.0409	10.5596	9.83933	895	1067	1116	1071	1223	986	10.6185	10.8133	0.0262191	OK	0.91105	0.965498	http://genome.ucsc.edu/cgi-bin/hgTracks?db=human&position=chr12:50504984-50748667
0	ENSG00000066117	SMARCD1	chr12:50084971-50100712	32.2149	24.7183	36.5716	48.9915	41.8071	35.3177	484	369	672	536	691	556	31.1683	42.0388	0.431642	OK	0.17245	0.455553	http://genome.ucsc.edu/cgi-bin/hgTracks?db=human&position=chr12:50084971-50100712
0	ENSG00000066135	KDM4A	chr1:43650157-43931165	28.6583	33.4464	29.0899	39.7681	28.9903	36.693	1102.86	1130.28	1481.3	1391.97	1665.18	1631.09	30.3982	35.1505	0.209558	OK	0.55765	0.815151	http://genome.ucsc.edu/cgi-bin/hgTracks?db=human&position=chr1:43650157-43931165
0	ENSG00000066136	NFYC	chr1:40690379-40771603	54.6368	39.3799	70.9716	100.06	82.7946	66.3099	639.328	538.48	847.945	987.226	1341.35	992.643	54.9961	83.0548	0.594737	OK	0.14925	0.418294	http://genome.ucsc.edu/cgi-bin/hgTracks?db=human&position=chr1:40690379-40771603
0	ENSG00000066185	ZMYND12	chr1:42430328-42654664	2.14182	6.07302	1.52803	0.840049	1.80515	3.0748	19.0001	51	26.0001	13	30	47.7954	3.24762	1.90667	-0.768331	OK	0.48115	0.764384	http://genome.ucsc.edu/cgi-bin/hgTracks?db=human&position=chr1:42430328-42654664
0	ENSG00000066230	SLC9A3	chr5:473235-524332	0.408059	0.455678	0.261309	0.156477	0.270047	0.249462	12.761	13.737	11.4301	4.36658	10.6053	9.39751	0.375015	0.225329	-0.73492	NOTEST	1	1	http://genome.ucsc.edu/cgi-bin/hgTracks?db=human&position=chr5:473235-524332
0	ENSG00000066248	NGEF	chr2:232697298-233015885	12.8169	13.1461	9.32241	6.6966	7.00223	6.63236	157.001	171	198	58.0004	89.0006	112.002	11.7618	6.77706	-0.795375	OK	0.48625	0.767435	http://genome.ucsc.edu/cgi-bin/hgTracks?db=human&position=chr2:232697298-233015885
0	ENSG00000066279	ASPM	chr1:197084127-197146694	38.5297	14.4738	40.5217	18.9175	17.0091	17.9908	4701	1713	7042	2072	2460	2498	31.1751	17.9725	-0.794605	OK	0.0006	0.00667538	http://genome.ucsc.edu/cgi-bin/hgTracks?db=human&position=chr1:197084127-197146694
0	ENSG00000066294	CD84	chr1:160537072-160579516	0	0	0	0	0	0	0	0	0	0	0	0	0	0	0	NOTEST	1	1	http://genome.ucsc.edu/cgi-bin/hgTracks?db=human&position=chr1:160537072-160579516
0	ENSG00000066322	ELOVL1	chr1:43363396-43368074	96.9109	75.2325	88.2455	94.0801	101.53	102.846	1241	949	1575	1185	1715	1538	86.7963	99.4854	0.196854	OK	0.3834	0.690653	http://genome.ucsc.edu/cgi-bin/hgTracks?db=human&position=chr1:43363396-43368074
0	ENSG00000066336	SPI1	chr11:47354859-47378576	0	0	0	0	0	0	0	0	0	0	0	0	0	0	0	NOTEST	1	1	http://genome.ucsc.edu/cgi-bin/hgTracks?db=human&position=chr11:47354859-47378576
0	ENSG00000066379	ZNRD1	chr6:30001010-30064909	11.3324	8.52124	12.045	20.2221	24.6116	25.481	80	59.9999	118	129	221	213	10.6329	23.4382	1.14033	OK	0.001	0.0102281	http://genome.ucsc.edu/cgi-bin/hgTracks?db=human&position=chr6:30001010-30064909
0	ENSG00000066382	MPPED2	chr11:30384492-30630508	0	0	0	0	0	0	0	0	0	0	0	0	0	0	0	NOTEST	1	1	http://genome.ucsc.edu/cgi-bin/hgTracks?db=human&position=chr11:30384492-30630508
0	ENSG00000066405	CLDN18	chr3:137998734-138033655	0.0414851	0.307063	0.0336614	0	0.0648883	0.103149	1	13	2	0	2	5	0.127403	0.0560124	-1.18558	NOTEST	1	1	http://genome.ucsc.edu/cgi-bin/hgTracks?db=human&position=chr3:137998734-138033655
0	ENSG00000066422	ZBTB11	chr3:101648888-101679217	8.40236	12.2151	9.63245	9.95019	8.24432	8.71442	589.53	795.687	909.798	624.643	753.086	712.823	10.0833	8.96964	-0.168845	OK	0.47985	0.763282	http://genome.ucsc.edu/cgi-bin/hgTracks?db=human&position=chr3:101648888-101679217
0	ENSG00000066427	ATXN3	chr14:91965990-92106621	42.7195	42.2155	32.8456	74.7384	89.0027	77.5644	496.87	646.43	698.7	714.087	1339.53	1129.49	39.2602	80.4352	1.03476	OK	0.08015	0.281877	http://genome.ucsc.edu/cgi-bin/hgTracks?db=human&position=chr14:91965990-92106621
1	ENSG00000066455	GOLGA5	chr14:92794230-92839963	34.0611	28.5887	27.9252	62.463	68.9667	50.8234	1176	972	1385	1952	3113	2102	30.1917	60.751	1.00876	OK	5e-05	0.000797421	http://genome.ucsc.edu/cgi-bin/hgTracks?db=human&position=chr14:92794230-92839963
0	ENSG00000066468	FGFR2	chr10:121478333-121598458	0.203976	0	0	2.25828	2.08491	2.35319	1	0	0	83	71	76	0.067992	2.23213	5.03691	OK	0.20915	0.501034	http://genome.ucsc.edu/cgi-bin/hgTracks?db=human&position=chr10:121478333-121598458
0	ENSG00000066557	LRRC40	chr1:69568397-70205620	13.6008	10.4769	14.0846	22.1804	20.9319	17.6057	479	368	694	709	943	747	12.7208	20.2393	0.669975	OK	0.00135	0.0129229	http://genome.ucsc.edu/cgi-bin/hgTracks?db=human&position=chr1:69568397-70205620
0	ENSG00000066583	ISOC1	chr5:129094750-129114028	10.0911	4.74752	9.43965	12.0329	15.1019	7.57499	218	108	301	249	365	208	8.09276	11.5699	0.515676	OK	0.0615	0.235152	http://genome.ucsc.edu/cgi-bin/hgTracks?db=human&position=chr5:129094750-129114028
1	ENSG00000066629	EML1	chr14:99737692-99942060	1.67826	2.02883	3.22164	15.2693	9.20749	12.7333	44	35	68	192	206	202	2.30958	12.4034	2.42503	OK	5e-05	0.000797421	http://genome.ucsc.edu/cgi-bin/hgTracks?db=human&position=chr14:99737692-99942060
0	ENSG00000066651	TRMT11	chr6:125986429-126039276	54.824	56.1732	57.801	109.173	130.401	77.038	352	361	549	667	1036	711	56.2661	105.537	0.907415	OK	0.0833	0.289032	http://genome.ucsc.edu/cgi-bin/hgTracks?db=human&position=chr6:125986429-126039276
0	ENSG00000066654	THUMPD1	chr16:20610242-20925006	16.2478	14.4555	16.4465	28.8221	29.5239	24.345	634.001	504.001	932	888	1295	929.001	15.7166	27.5637	0.810478	OK	0.0242	0.122235	http://genome.ucsc.edu/cgi-bin/hgTracks?db=human&position=chr16:20610242-20925006
0	ENSG00000066697	MSANTD3	chr9:100427155-100577636	67.2723	41.8349	68.7822	77.0918	77.9299	47.6158	1000.13	650.937	1448.37	971.132	1425.09	872.359	59.2965	67.5458	0.18792	OK	0.47565	0.759618	http://genome.ucsc.edu/cgi-bin/hgTracks?db=human&position=chr9:100427155-100577636
0	ENSG00000066735	KIF26A	chr14:104138722-104180894	0.0116833	0	0	0.0153886	0	0.02318	1	0	0	1	0	2	0.00389443	0.0128562	1.72298	NOTEST	1	1	http://genome.ucsc.edu/cgi-bin/hgTracks?db=human&position=chr14:104138722-104180894
0	ENSG00000066739	ATG2B	chr14:96279201-96387288	10.3646	27.6034	10.5547	22.1339	22.5071	26.8611	682.624	1089.57	885.699	1083.01	1434.88	1729	16.1742	23.834	0.559327	OK	0.24445	0.541309	http://genome.ucsc.edu/cgi-bin/hgTracks?db=human&position=chr14:96279201-96387288
0	ENSG00000066777	ARFGEF1	chr8:66964098-67343677	9.97168	13.443	8.94323	9.68342	10.4522	8.68985	865.22	1053.06	1102.36	702.995	943.125	913.109	10.786	9.60849	-0.166772	OK	0.6159	0.847053	http://genome.ucsc.edu/cgi-bin/hgTracks?db=human&position=chr8:66964098-67343677
0	ENSG00000066813	ACSM2B	chr16:20536225-20576427	0	0	0	0	0	0	0	0	0	0	0	0	0	0	0	NOTEST	1	1	http://genome.ucsc.edu/cgi-bin/hgTracks?db=human&position=chr16:20536225-20576427
0	ENSG00000066827	ZFAT	chr8:134477787-134713049	7.40686	9.29891	7.76873	13.2	12.6525	11.1438	321	309	404	369.059	400.599	418.265	8.15817	12.3321	0.596098	OK	0.1708	0.453042	http://genome.ucsc.edu/cgi-bin/hgTracks?db=human&position=chr8:134477787-134713049
1	ENSG00000066855	MTFR1	chr8:65644733-65842322	23.0278	27.4326	21.297	52.7988	59.9456	52.0908	433.744	422.278	566.176	833.154	1311.16	1009.38	23.9191	54.9451	1.19982	OK	0.0007	0.00762429	http://genome.ucsc.edu/cgi-bin/hgTracks?db=human&position=chr8:65644733-65842322
1	ENSG00000066923	STAG3	chr7:100177562-100272218	0.727654	3.15181	1.24783	0.402839	0	0.375288	17.5166	60.4017	41.8279	2.7127	0	4	1.7091	0.259376	-2.72012	OK	5e-05	0.000797421	http://genome.ucsc.edu/cgi-bin/hgTracks?db=human&position=chr7:100177562-100272218
0	ENSG00000066926	FECH	chr18:57548282-57586772	30.0969	39.8501	29.1234	17.7472	16.2421	18.3443	507	611	689	218	328	342	33.0235	17.4445	-0.920716	OK	0.0056	0.0402155	http://genome.ucsc.edu/cgi-bin/hgTracks?db=human&position=chr18:57548282-57586772
0	ENSG00000066933	MYO9A	chr15:71818395-72155459	21.2777	62.8667	18.115	10.2324	17.3195	24.7845	1079.64	1580.05	1381.3	734.043	902	1175	34.0865	17.4455	-0.966345	OK	0.11435	0.354413	http://genome.ucsc.edu/cgi-bin/hgTracks?db=human&position=chr15:71818395-72155459
0	ENSG00000067048	DDX3Y	chrY:12904107-12920478	0	0	0	0	0	0	0	0	0	0	0	0	0	0	0	NOTEST	1	1	http://genome.ucsc.edu/cgi-bin/hgTracks?db=human&position=chrY:12904107-12920478
0	ENSG00000067057	PFKP	chr10:3066332-3172841	475.247	366.966	406.551	642.826	529.142	393.486	9004.78	5993.99	10863	9273	13285	8967	416.255	521.818	0.326081	OK	0.4619	0.751067	http://genome.ucsc.edu/cgi-bin/hgTracks?db=human&position=chr10:3066332-3172841
0	ENSG00000067064	IDI1	chr10:971145-1049170	59.0253	21.2922	55.285	29.8727	26.2318	27.7771	1246	471.401	1529.4	577.999	709	637.668	45.2008	27.9605	-0.692957	OK	0.20555	0.497857	http://genome.ucsc.edu/cgi-bin/hgTracks?db=human&position=chr10:971145-1049170
0	ENSG00000067066	SP100	chr2:230415941-230580006	56.5086	57.311	54.0542	95.4368	102.019	89.8898	784.395	788.075	1061.03	1380.12	2068.04	1603.36	55.9579	95.7819	0.775409	OK	0.0087	0.0563056	http://genome.ucsc.edu/cgi-bin/hgTracks?db=human&position=chr2:230415941-230580006
0	ENSG00000067082	KLF6	chr10:3775995-3785281	79.8689	49.7501	124.957	68.1497	64.0412	100.091	2609	1710	5062	2130	2492	3244	84.8587	77.4273	-0.132218	OK	0.68015	0.881928	http://genome.ucsc.edu/cgi-bin/hgTracks?db=human&position=chr10:3775995-3785281
0	ENSG00000067113	PLPP1	chr5:55307759-55535050	14.9347	13.3905	12.9383	5.28222	6.24369	9.56331	268.017	243.835	319.878	87.6727	134.249	206.315	13.7545	7.02974	-0.96836	OK	0.08175	0.285283	http://genome.ucsc.edu/cgi-bin/hgTracks?db=human&position=chr5:55307759-55535050
1	ENSG00000067141	NEO1	chr15:73051709-73305206	1.24702	2.58356	1.5718	12.9821	9.57267	14.6391	45	39	39	312	372.999	401	1.80079	12.398	2.7834	OK	0.00035	0.00430429	http://genome.ucsc.edu/cgi-bin/hgTracks?db=human&position=chr15:73051709-73305206
0	ENSG00000067167	TRAM1	chr8:70573441-70608387	201.915	197.994	170.201	260.995	294.477	260.265	2932	3219	3572	3313	5165	4711	190.037	271.912	0.516863	OK	0.11455	0.354751	http://genome.ucsc.edu/cgi-bin/hgTracks?db=human&position=chr8:70573441-70608387
0	ENSG00000067177	PHKA1	chrX:72578813-72714319	6.43187	7.50099	6.82279	8.00445	8.24459	6.14688	395	463	589	468	668	459	6.91855	7.46531	0.109732	OK	0.61805	0.847887	http://genome.ucsc.edu/cgi-bin/hgTracks?db=human&position=chrX:72578813-72714319
0	ENSG00000067182	TNFRSF1A	chr12:6328756-6342114	232.665	174.772	195.638	123.481	138.125	132.069	1698	1275	2093	769	1187	1193	201.025	131.225	-0.615333	OK	0.02235	0.115913	http://genome.ucsc.edu/cgi-bin/hgTracks?db=human&position=chr12:6328756-6342114
0	ENSG00000067191	CACNB1	chr17:39173289-39197703	5.22546	12.3731	3.63164	5.89882	7.19729	10.0602	72.6553	205.918	110	147	226	262	7.07673	7.71877	0.125284	OK	0.78345	0.925317	http://genome.ucsc.edu/cgi-bin/hgTracks?db=human&position=chr17:39173289-39197703
0	ENSG00000067208	EVI5	chr1:92508695-92792404	71.1617	71.0646	67.0013	43.8786	48.6678	42.536	1936	1915	2610	914	1427	1396	69.7425	45.0275	-0.631234	OK	0.10605	0.338855	http://genome.ucsc.edu/cgi-bin/hgTracks?db=human&position=chr1:92508695-92792404
0	ENSG00000067221	STOML1	chr15:73978922-73994622	10.5064	6.40052	10.9177	9.06583	12.0364	12.6352	175	129	255	141	237	280	9.27487	11.2458	0.277988	OK	0.35235	0.661849	http://genome.ucsc.edu/cgi-bin/hgTracks?db=human&position=chr15:73978922-73994622
0	ENSG00000067225	PKM	chr15:72199028-72231822	2580.41	1043.34	2287.11	1788.62	1802.49	1825.85	44743	16987	52678	30881	41952	37107	1970.29	1805.65	-0.125886	OK	0.77675	0.922728	http://genome.ucsc.edu/cgi-bin/hgTracks?db=human&position=chr15:72199028-72231822
0	ENSG00000067248	DHX29	chr5:55233933-55307722	33.2733	27.8392	41.7507	31.5612	30.8053	23.5121	1657	1069	2252	1366	1779	1254	34.2877	28.6262	-0.260358	OK	0.3818	0.688968	http://genome.ucsc.edu/cgi-bin/hgTracks?db=human&position=chr5:55233933-55307722
0	ENSG00000067334	DNTTIP2	chr1:93866282-93879918	86.1395	52.0762	102.573	137.381	135.159	79.2609	1834	1021	3016	2770	3862	2097	80.2629	117.267	0.546991	OK	0.05045	0.205949	http://genome.ucsc.edu/cgi-bin/hgTracks?db=human&position=chr1:93866282-93879918
0	ENSG00000067365	METTL22	chr16:8621682-8649654	16.7242	20.6636	9.69062	35.8759	35.3392	27.2714	108	141	133	151	210	196	15.6928	32.8288	1.06486	OK	0.05585	0.220683	http://genome.ucsc.edu/cgi-bin/hgTracks?db=human&position=chr16:8621682-8649654
0	ENSG00000067369	TP53BP1	chr15:43358171-43510728	28.1493	14.6371	20.9947	34.9094	29.2012	20.8422	944.645	943.468	1360.45	1058.45	1579.67	1358.98	21.2604	28.3176	0.413534	OK	0.3366	0.645966	http://genome.ucsc.edu/cgi-bin/hgTracks?db=human&position=chr15:43358171-43510728
0	ENSG00000067445	TRO	chrX:54920461-54931431	0	0	0	0	0	0	0	0	0	0	0	0	0	0	0	NOTEST	1	1	http://genome.ucsc.edu/cgi-bin/hgTracks?db=human&position=chrX:54920461-54931431
0	ENSG00000067533	RRP15	chr1:218285286-218337983	32.5046	28.1243	36.5974	107.745	107.44	51.2173	580	646	821	1381	1971	1049	32.4088	88.8008	1.45419	OK	0.00145	0.0136795	http://genome.ucsc.edu/cgi-bin/hgTracks?db=human&position=chr1:218285286-218337983
0	ENSG00000067560	RHOA	chr3:49359144-49416475	485.246	276.205	430.288	426.585	445.322	379.987	7500	4390	9545.98	5784	8273	7237.99	397.246	417.298	0.0710439	OK	0.78355	0.925317	http://genome.ucsc.edu/cgi-bin/hgTracks?db=human&position=chr3:49359144-49416475
0	ENSG00000067596	DHX8	chr17:43483864-43610338	37.8717	37.6019	64.8909	54.4149	69.0288	58.7078	1429	1051	2034	1849	2516	1850	46.7882	60.7172	0.375961	OK	0.49915	0.777215	http://genome.ucsc.edu/cgi-bin/hgTracks?db=human&position=chr17:43483864-43610338
0	ENSG00000067601	PMS2P4	chr7:67295607-67321526	3.95819	4.96552	7.25944	1.01297	3.13258	2.30269	16.0888	17.311	33	3	13	9	5.39438	2.14941	-1.32751	OK	0.3098	0.619003	http://genome.ucsc.edu/cgi-bin/hgTracks?db=human&position=chr7:67295607-67321526
0	ENSG00000067606	PRKCZ	chr1:2050469-2220738	27.4148	54.6348	18.8178	54.4877	50.1393	45.2494	330.528	756.159	376.583	543.36	795.37	740.426	33.6225	49.9588	0.571313	OK	0.14835	0.416832	http://genome.ucsc.edu/cgi-bin/hgTracks?db=human&position=chr1:2050469-2220738
0	ENSG00000067646	ZFY	chrY:2935280-3002626	0	0	0	0	0	0	0	0	0	0	0	0	0	0	0	NOTEST	1	1	http://genome.ucsc.edu/cgi-bin/hgTracks?db=human&position=chrY:2935280-3002626
0	ENSG00000067704	IARS2	chr1:220094101-220148041	78.8898	59.9535	95.5187	51.3416	58.3276	35.5409	3231	2486	4385	1694	2338	1889	78.1207	48.4034	-0.690596	OK	0.0146	0.0841111	http://genome.ucsc.edu/cgi-bin/hgTracks?db=human&position=chr1:220094101-220148041
0	ENSG00000067715	SYT1	chr12:78863992-79503396	1.13409	0.501766	0.450376	0.60644	0.602272	1.59408	29	25	30	18	22	53	0.695411	0.934264	0.425963	OK	0.4318	0.728541	http://genome.ucsc.edu/cgi-bin/hgTracks?db=human&position=chr12:78863992-79503396
0	ENSG00000067798	NAV3	chr12:77324640-78213008	19.531	9.74732	14.4629	56.6901	41.3808	28.5514	740	416	946	1773	2215	1151	14.5804	42.2074	1.53347	OK	0.0017	0.0155713	http://genome.ucsc.edu/cgi-bin/hgTracks?db=human&position=chr12:77324640-78213008
0	ENSG00000067829	IDH3G	chrX:153785765-153798505	56.5978	40.5669	66.7119	45.8481	42.9309	33.8756	710.762	476.754	945.763	441.71	597.459	451.013	54.6255	40.8849	-0.418008	OK	0.44465	0.737844	http://genome.ucsc.edu/cgi-bin/hgTracks?db=human&position=chrX:153785765-153798505
0	ENSG00000067836	ROGDI	chr16:4796967-4802950	11.0213	4.31746	13.0129	4.41508	6.19755	7.45774	86	54	126	36	51	61	9.45055	6.02346	-0.649806	OK	0.2156	0.506738	http://genome.ucsc.edu/cgi-bin/hgTracks?db=human&position=chr16:4796967-4802950
0	ENSG00000067840	PDZD4	chrX:153802165-153830565	0	0.0237361	0	0	0	0	0	1	0	0	0	0	0.00791203	0	#NAME?	NOTEST	1	1	http://genome.ucsc.edu/cgi-bin/hgTracks?db=human&position=chrX:153802165-153830565
0	ENSG00000067842	ATP2B3	chrX:153517675-153582939	0	0	0	0	0	0.0203012	0	0	0	0	0	2	0	0.00676707	inf	NOTEST	1	1	http://genome.ucsc.edu/cgi-bin/hgTracks?db=human&position=chrX:153517675-153582939
0	ENSG00000067900	ROCK1	chr18:20946905-21111851	24.7566	24.3432	26.9384	30.5479	32.2855	23.2459	1813	1410	2439	1748	2530	1854	25.3461	28.6931	0.178943	OK	0.4648	0.752877	http://genome.ucsc.edu/cgi-bin/hgTracks?db=human&position=chr18:20946905-21111851
0	ENSG00000067955	CBFB	chr16:67029115-67101058	43.2033	22.9672	52.2042	59.2939	59.5297	40.5047	599	319	930	737	961	603	39.4582	53.1094	0.428641	OK	0.2042	0.495867	http://genome.ucsc.edu/cgi-bin/hgTracks?db=human&position=chr16:67029115-67101058
0	ENSG00000067992	PDK3	chrX:24465220-24539837	7.73396	7.09502	7.51914	3.39775	3.95958	4.78044	160	149	215	69	113	127	7.44937	4.04592	-0.880649	OK	0.0034	0.0270145	http://genome.ucsc.edu/cgi-bin/hgTracks?db=human&position=chrX:24465220-24539837
0	ENSG00000068001	HYAL2	chr3:50317789-50328251	26.294	14.6782	25.4217	12.6597	12.5167	12.5275	593	333.782	781	234	284	336.998	22.1313	12.568	-0.816338	OK	0.0099	0.0622876	http://genome.ucsc.edu/cgi-bin/hgTracks?db=human&position=chr3:50317789-50328251
0	ENSG00000068024	HDAC4	chr2:239048167-239402364	15.1949	19.5004	15.1732	13.2534	10.8718	16.8595	291	310	418	187	234	286	16.6228	13.6616	-0.283043	OK	0.60495	0.841388	http://genome.ucsc.edu/cgi-bin/hgTracks?db=human&position=chr2:239048167-239402364
1	ENSG00000068028	RASSF1	chr3:50329781-50340980	23.5864	11.1761	26.4653	10.4702	9.6675	9.51062	482.827	228	753.543	195	254.972	232.643	20.4093	9.88277	-1.04624	OK	5e-05	0.000797421	http://genome.ucsc.edu/cgi-bin/hgTracks?db=human&position=chr3:50329781-50340980
0	ENSG00000068078	FGFR3	chr4:1793306-1808872	1.00961	0.829837	1.91406	0.601223	0.345124	0.865986	41	19	73	21	23	32	1.25117	0.604111	-1.05039	OK	0.08655	0.296169	http://genome.ucsc.edu/cgi-bin/hgTracks?db=human&position=chr4:1793306-1808872
0	ENSG00000068079	IFI35	chr17:43006724-43014456	18.1601	26.4819	23.8586	9.99871	14.0376	13.8176	196	193	286	91	139	177	22.8335	12.618	-0.855676	OK	0.03555	0.160517	http://genome.ucsc.edu/cgi-bin/hgTracks?db=human&position=chr17:43006724-43014456
0	ENSG00000068097	HEATR6	chr17:60043193-60078931	20.7783	24.0016	13.9044	36.0911	27.2839	28.1457	535.999	659.999	692	970	1411	1120	19.5614	30.5069	0.641124	OK	0.05435	0.216699	http://genome.ucsc.edu/cgi-bin/hgTracks?db=human&position=chr17:60043193-60078931
0	ENSG00000068120	COASY	chr17:42536171-42566277	33.2813	28.0257	35.4339	32.0535	33.2665	35.324	807.996	653.999	1102	644	892.999	896	32.247	33.548	0.0570653	OK	0.85275	0.949012	http://genome.ucsc.edu/cgi-bin/hgTracks?db=human&position=chr17:42536171-42566277
0	ENSG00000068137	PLEKHH3	chr17:42667913-42676994	7.16492	8.07703	7.59298	2.43653	1.94024	3.46827	172	207	278	37	69	150	7.61164	2.61501	-1.54139	OK	0.00465	0.0348118	http://genome.ucsc.edu/cgi-bin/hgTracks?db=human&position=chr17:42667913-42676994
0	ENSG00000068305	MEF2A	chr15:99565416-99733561	7.73799	19.2161	10.3373	11.9248	12.2717	15.5411	403.8	791.648	544.204	443.253	621.357	638.017	12.4305	13.2459	0.0916613	OK	0.76175	0.916148	http://genome.ucsc.edu/cgi-bin/hgTracks?db=human&position=chr15:99565416-99733561
0	ENSG00000068308	OTUD5	chrX:48922027-48958386	39.0122	35.6912	30.6647	16.9992	22.1001	22.6664	734	657	917	349	467	483	35.1227	20.5886	-0.770559	OK	0.0362	0.162909	http://genome.ucsc.edu/cgi-bin/hgTracks?db=human&position=chrX:48922027-48958386
0	ENSG00000068323	TFE3	chrX:49028725-49043486	44.7109	45.6455	44.3741	32.1841	30.8562	25.5942	1299	1351	1804	963	1317	993	44.9102	29.5448	-0.604136	OK	0.0154	0.0877446	http://genome.ucsc.edu/cgi-bin/hgTracks?db=human&position=chrX:49028725-49043486
0	ENSG00000068354	TBC1D25	chrX:48539456-48562609	18.1883	23.6423	14.3799	15.2512	11.1938	9.75474	436	556	579	306	339	270	18.7368	12.0666	-0.634857	OK	0.08685	0.296906	http://genome.ucsc.edu/cgi-bin/hgTracks?db=human&position=chrX:48539456-48562609
0	ENSG00000068366	ACSL4	chrX:109623699-109733403	150.005	108.64	126.291	142.048	145.722	98.0642	3898	2548	4499.75	3437	4827	3139	128.312	128.611	0.0033657	OK	0.99285	0.99634	http://genome.ucsc.edu/cgi-bin/hgTracks?db=human&position=chrX:109623699-109733403
0	ENSG00000068383	INPP5A	chr10:132537819-132786052	15.0027	22.7145	16.7985	28.3763	14.5184	25.1839	297	285.309	400.817	323.85	414.25	431.688	18.1719	22.6929	0.320528	OK	0.5044	0.780836	http://genome.ucsc.edu/cgi-bin/hgTracks?db=human&position=chr10:132537819-132786052
0	ENSG00000068394	GPKOW	chrX:49113388-49123801	26.8335	19.0047	25.3853	25.1513	24.8246	19.8201	542	383	717	461	641	482	23.7412	23.2653	-0.0292102	OK	0.89225	0.96078	http://genome.ucsc.edu/cgi-bin/hgTracks?db=human&position=chrX:49113388-49123801
0	ENSG00000068400	GRIPAP1	chrX:48973719-49002264	53.9165	48.9196	35.9216	32.3128	30.6965	28.05	751	822	841	502	764	618	46.2526	30.3531	-0.607689	OK	0.1042	0.335033	http://genome.ucsc.edu/cgi-bin/hgTracks?db=human&position=chrX:48973719-49002264
0	ENSG00000068438	FTSJ1	chrX:48476020-48486364	132.038	129.977	117.721	138.91	150.683	126.177	1634	1602	2159	1362	2236	1805	126.579	138.59	0.130794	OK	0.6216	0.849644	http://genome.ucsc.edu/cgi-bin/hgTracks?db=human&position=chrX:48476020-48486364
0	ENSG00000068489	PRR11	chr17:59155498-59215247	71.9209	33.2978	76.3376	104.319	101.551	79.8493	1642.46	512.064	2059.25	1672.34	2316.71	1583.46	60.5188	95.2398	0.654183	OK	0.0984	0.322864	http://genome.ucsc.edu/cgi-bin/hgTracks?db=human&position=chr17:59155498-59215247
0	ENSG00000068615	REEP1	chr2:86213992-86338083	0.333223	0.229735	0.976663	2.01754	2.63395	1.69454	16	11	29	49	50	57	0.513207	2.11534	2.04328	OK	0.0015	0.0140834	http://genome.ucsc.edu/cgi-bin/hgTracks?db=human&position=chr2:86213992-86338083
0	ENSG00000068650	ATP11A	chr13:112690328-112887168	14.8257	26.9303	16.6589	7.8613	9.86927	14.4192	653	1048	875	288	372	428	19.4716	10.7166	-0.861525	OK	0.0952	0.315893	http://genome.ucsc.edu/cgi-bin/hgTracks?db=human&position=chr13:112690328-112887168
0	ENSG00000068654	POLR1A	chr2:86020215-86106155	45.9264	44.0915	47.2408	58.3078	55.8145	56.5428	2255	2360	3058	2846	3788	2895	45.7529	56.8884	0.31427	OK	0.4117	0.714183	http://genome.ucsc.edu/cgi-bin/hgTracks?db=human&position=chr2:86020215-86106155
0	ENSG00000068697	LAPTM4A	chr2:20032649-20052028	151.356	87.9277	115.403	99.6671	110.561	88.8029	1673	1114	2091	878	1277	1421	118.229	99.677	-0.246252	OK	0.4424	0.736136	http://genome.ucsc.edu/cgi-bin/hgTracks?db=human&position=chr2:20032649-20052028
0	ENSG00000068724	TTC7A	chr2:46899274-47176601	24.8662	22.7262	27.121	12.3163	7.67049	15.7119	712.797	712.009	1055.99	278.238	308.329	500.824	24.9045	11.8996	-1.06549	OK	0.08555	0.294347	http://genome.ucsc.edu/cgi-bin/hgTracks?db=human&position=chr2:46899274-47176601
0	ENSG00000068745	IP6K2	chr3:48688002-48740353	48.0293	47.4543	53.7968	53.9896	47.867	53.781	656	601	976	613	797	787	49.7601	51.8792	0.060166	OK	0.7914	0.928777	http://genome.ucsc.edu/cgi-bin/hgTracks?db=human&position=chr3:48688002-48740353
0	ENSG00000068781	STON1-GTF2A1L	chr2:48529382-48776517	0	0	0	0.040956	0.0110228	0	0	0	0	1.62704	0.61723	0	0	0.0173263	inf	NOTEST	1	1	http://genome.ucsc.edu/cgi-bin/hgTracks?db=human&position=chr2:48529382-48776517
0	ENSG00000068784	SRBD1	chr2:45388679-45612165	9.0662	7.92648	9.01148	14.4932	16.6658	21.249	319	273	462	579	874	785	8.66805	17.4693	1.01104	OK	0.0013	0.0125396	http://genome.ucsc.edu/cgi-bin/hgTracks?db=human&position=chr2:45388679-45612165
0	ENSG00000068796	KIF2A	chr5:62306161-62628582	35.7248	31.1838	32.9159	43.4068	42.2855	33.6592	816	642.002	1110.01	682.992	848	680	33.2748	39.7838	0.257751	OK	0.61895	0.848396	http://genome.ucsc.edu/cgi-bin/hgTracks?db=human&position=chr5:62306161-62628582
0	ENSG00000068831	RASGRP2	chr11:64726910-64745456	0.459895	0.405503	0.491747	0	0.756596	0.742114	5	6	2	0	3	4	0.452382	0.49957	0.143146	NOTEST	1	1	http://genome.ucsc.edu/cgi-bin/hgTracks?db=human&position=chr11:64726910-64745456
0	ENSG00000068878	PSME4	chr2:53864066-54305300	24.0852	20.4177	25.8506	47.5256	35.8342	28.3216	1993	1398	2635	2994	3387	2320	23.4512	37.2271	0.666694	OK	0.00725	0.0491789	http://genome.ucsc.edu/cgi-bin/hgTracks?db=human&position=chr2:53864066-54305300
0	ENSG00000068885	IFT80	chr3:160225495-160485773	31.2803	32.2262	37.4156	27.2479	27.3518	42.1443	437.745	476.407	655.889	384.165	512.277	705.576	33.6407	32.248	-0.0609971	OK	0.9364	0.975243	http://genome.ucsc.edu/cgi-bin/hgTracks?db=human&position=chr3:160225495-160485773
0	ENSG00000068903	SIRT2	chr19:38878554-38908893	24.6525	19.6341	26.8163	28.46	31.4091	28.086	488.999	367	704	548.003	776.002	680.998	23.701	29.3184	0.306859	OK	0.28955	0.595836	http://genome.ucsc.edu/cgi-bin/hgTracks?db=human&position=chr19:38878554-38908893
0	ENSG00000068912	ERLEC1	chr2:53532671-53860160	44.9925	26.7225	44.3357	41.547	50.5712	40.383	1141	714	1557	1008	1704	1277	38.6836	44.1671	0.19125	OK	0.43985	0.734041	http://genome.ucsc.edu/cgi-bin/hgTracks?db=human&position=chr2:53532671-53860160
0	ENSG00000068971	PPP2R5B	chr11:64917552-64935888	13.5805	11.9204	12.095	10.68	10.2766	10.2128	283	326	400	198	280	269	12.532	10.3898	-0.270447	OK	0.49315	0.772053	http://genome.ucsc.edu/cgi-bin/hgTracks?db=human&position=chr11:64917552-64935888
0	ENSG00000068976	PYGM	chr11:64746388-64760297	0	0.102571	0.113782	0	0.571183	0.0421861	0	3	4	0	5	2	0.0721177	0.204456	1.50336	NOTEST	1	1	http://genome.ucsc.edu/cgi-bin/hgTracks?db=human&position=chr11:64746388-64760297
0	ENSG00000068985	PAGE1	chrX:49687449-49695993	0	0	0	0	0	0.138144	0	0	0	0	0	1	0	0.046048	inf	NOTEST	1	1	http://genome.ucsc.edu/cgi-bin/hgTracks?db=human&position=chrX:49687449-49695993
0	ENSG00000069011	PITX1	chr5:135027734-135401296	54.7147	44.9973	59.0552	19.1507	18.0092	18.0137	919.002	737.001	1458.65	300	369.638	369.003	52.9224	18.3912	-1.52486	OK	0.0306	0.144652	http://genome.ucsc.edu/cgi-bin/hgTracks?db=human&position=chr5:135027734-135401296
0	ENSG00000069018	TRPC7	chr5:136213319-136365537	0	0.0274159	0	0	0.0976039	0.206909	0	1	0	0	1	3	0.00913863	0.101504	3.47342	NOTEST	1	1	http://genome.ucsc.edu/cgi-bin/hgTracks?db=human&position=chr5:136213319-136365537
0	ENSG00000069020	MAST4	chr5:66596360-67169595	3.38205	2.8836	2.31536	8.04881	7.01753	6.42096	156	187	195	331	334	234	2.86034	7.16243	1.32426	OK	0.0058	0.0412817	http://genome.ucsc.edu/cgi-bin/hgTracks?db=human&position=chr5:66596360-67169595
1	ENSG00000069122	ADGRF5	chr6:46852511-46954943	229.338	120.96	201.104	6.52422	4.25631	5.43885	11010	5913	13976	327	385	344	183.801	5.40646	-5.08731	OK	5e-05	0.000797421	http://genome.ucsc.edu/cgi-bin/hgTracks?db=human&position=chr6:46852511-46954943
0	ENSG00000069188	SDK2	chr17:73334383-73644089	0.00722962	0.0498151	0.0355439	0.0238929	0.116298	0.247439	1	1	1	3	9	11	0.0308629	0.12921	2.06577	NOTEST	1	1	http://genome.ucsc.edu/cgi-bin/hgTracks?db=human&position=chr17:73334383-73644089
0	ENSG00000069206	ADAM7	chr8:24294039-24912073	0	0	0	0	0	0	0	0	0	0	0	0	0	0	0	NOTEST	1	1	http://genome.ucsc.edu/cgi-bin/hgTracks?db=human&position=chr8:24294039-24912073
0	ENSG00000069248	NUP133	chr1:229440259-229508341	38.8077	31.1937	38.1287	25.2706	26.7773	24.3438	1727	1360	2471	1144	1469	1290	36.0434	25.4639	-0.50128	OK	0.1426	0.406378	http://genome.ucsc.edu/cgi-bin/hgTracks?db=human&position=chr1:229440259-229508341
0	ENSG00000069275	NUCKS1	chr1:205712818-205750276	737.494	402.386	715.527	597.779	548.955	499.808	10534	6424	12647	7923	10024	7276	618.469	548.847	-0.172297	OK	0.8249	0.940494	http://genome.ucsc.edu/cgi-bin/hgTracks?db=human&position=chr1:205712818-205750276
0	ENSG00000069329	VPS35	chr16:46656131-46689518	127.632	102.617	137.047	116.134	83.291	120.975	2635	2012	3613	2378	3130	2909	122.432	106.8	-0.197064	OK	0.6477	0.863878	http://genome.ucsc.edu/cgi-bin/hgTracks?db=human&position=chr16:46656131-46689518
0	ENSG00000069345	DNAJA2	chr16:46955361-46973788	54.1929	33.862	52.8255	67.65	72.5124	50.521	1339	828	1821	1540	2321	1519	46.9601	63.5611	0.436708	OK	0.0399	0.174654	http://genome.ucsc.edu/cgi-bin/hgTracks?db=human&position=chr16:46955361-46973788
1	ENSG00000069399	BCL3	chr19:44747704-44760044	13.0274	11.6378	10.5355	2.82675	1.9492	2.41945	127	113	161	42	31	46	11.7336	2.39847	-2.29046	OK	5e-05	0.000797421	http://genome.ucsc.edu/cgi-bin/hgTracks?db=human&position=chr19:44747704-44760044
0	ENSG00000069424	KCNAB2	chr1:5862810-6101193	4.73849	12.5273	4.71695	4.64889	7.62838	8.40947	72	270.999	105	75	187	203	7.32758	6.89558	-0.0876624	OK	0.85715	0.950311	http://genome.ucsc.edu/cgi-bin/hgTracks?db=human&position=chr1:5862810-6101193
0	ENSG00000069431	ABCC9	chr12:21797400-21942529	0.0188041	0.332796	0.135674	0.974688	0.980213	1.13835	2	22.2625	12	49	75.9999	77	0.162425	1.03108	2.66632	OK	0.001	0.0102281	http://genome.ucsc.edu/cgi-bin/hgTracks?db=human&position=chr12:21797400-21942529
0	ENSG00000069482	GAL	chr11:68683778-68691175	1.11859	0.497577	1.06856	0	0	0	9	4	12	0	0	0	0.894909	0	#NAME?	OK	5e-05	0.000797421	http://genome.ucsc.edu/cgi-bin/hgTracks?db=human&position=chr11:68683778-68691175
0	ENSG00000069493	CLEC2D	chr12:9664968-9699555	1.71372	6.24577	1.21514	0.97853	0.120365	1.83129	11.4492	64.5511	12.6875	4.29632	4.1668	40.5475	3.05821	0.976728	-1.64666	OK	0.0246	0.123723	http://genome.ucsc.edu/cgi-bin/hgTracks?db=human&position=chr12:9664968-9699555
0	ENSG00000069509	FUNDC1	chrX:44523638-44543001	22.7466	14.1277	27.168	18.646	19.5859	17.1401	290	176	460	206	302	250	21.3474	18.4573	-0.209869	OK	0.39195	0.698769	http://genome.ucsc.edu/cgi-bin/hgTracks?db=human&position=chrX:44523638-44543001
0	ENSG00000069535	MAOB	chrX:43766610-43882447	1.12772	0.93682	1.12857	0.128605	0.0251914	0.107053	35	29	49	2	1	4	1.06437	0.0869498	-3.61367	OK	0.00495	0.0365454	http://genome.ucsc.edu/cgi-bin/hgTracks?db=human&position=chrX:43766610-43882447
1	ENSG00000069667	RORA	chr15:60479177-61229319	0.272581	0.297632	0.020424	6.89851	7.03873	11.2926	2	14	4.00002	228	350.529	412.305	0.196879	8.40995	5.41671	OK	5e-05	0.000797421	http://genome.ucsc.edu/cgi-bin/hgTracks?db=human&position=chr15:60479177-61229319
0	ENSG00000069696	DRD4	chr11:637292-640706	0	0	0	0	0	0	0	0	0	0	0	0	0	0	0	NOTEST	1	1	http://genome.ucsc.edu/cgi-bin/hgTracks?db=human&position=chr11:637292-640706
0	ENSG00000069702	TGFBR3	chr1:91680342-91906335	13.5647	12.5395	14.6734	5.7942	6.92898	9.16857	520	498	796	199	226	442	13.5925	7.29725	-0.897389	OK	0.0582	0.226465	http://genome.ucsc.edu/cgi-bin/hgTracks?db=human&position=chr1:91680342-91906335
0	ENSG00000069712	KIAA1107	chr1:92080304-92184725	0.132203	1.44797	0.500834	0.334648	1.12951	0.444033	6.74765	81.0477	36.6171	15.461	83.9412	27.1565	0.693669	0.636064	-0.125073	OK	0.90075	0.962751	http://genome.ucsc.edu/cgi-bin/hgTracks?db=human&position=chr1:92080304-92184725
0	ENSG00000069764	PLA2G10	chr16:14672544-14694669	0	0	0	0	0	0	0	0	0	0	0	0	0	0	0	NOTEST	1	1	http://genome.ucsc.edu/cgi-bin/hgTracks?db=human&position=chr16:14672544-14694669
0	ENSG00000069812	HES2	chr1:6412417-6424670	0.370132	1.74824	1.44543	1.59253	2.71784	3.81408	13	34	27	19	27	81	1.18793	2.70815	1.18885	OK	0.18955	0.477799	http://genome.ucsc.edu/cgi-bin/hgTracks?db=human&position=chr1:6412417-6424670
0	ENSG00000069849	ATP1B3	chr3:141876123-141926514	202.31	139.608	249.659	151.856	126.475	116.111	1208	576	1653	670	843	601	197.192	131.481	-0.584749	OK	0.2682	0.570663	http://genome.ucsc.edu/cgi-bin/hgTracks?db=human&position=chr3:141876123-141926514
0	ENSG00000069869	NEDD4	chr15:55826921-55993746	25.1055	24.8483	25.9177	53.3682	48.9493	29.8923	1212	1125	1600	2225	3122	1817	25.2905	44.0699	0.801196	OK	0.04535	0.191197	http://genome.ucsc.edu/cgi-bin/hgTracks?db=human&position=chr15:55826921-55993746
0	ENSG00000069943	PIGB	chr15:55202965-55508234	9.40811	13.8834	5.74427	7.70663	9.22421	7.92491	107.218	158.839	157.545	95.5514	129.412	153.162	9.67859	8.28525	-0.224252	OK	0.7389	0.907364	http://genome.ucsc.edu/cgi-bin/hgTracks?db=human&position=chr15:55202965-55508234
0	ENSG00000069956	MAPK6	chr15:51829627-52100523	29.4593	24.7419	28.9535	38.1281	47.3123	33.2385	1306	1044	1790.01	2158	3316	2053.01	27.7182	39.5596	0.513194	OK	0.1727	0.455735	http://genome.ucsc.edu/cgi-bin/hgTracks?db=human&position=chr15:51829627-52100523
0	ENSG00000069966	GNB5	chr15:52115104-52295798	33.3895	25.924	33.3936	17.3747	12.2537	19.9271	579.996	505.264	875.059	287.472	340.181	423.831	30.9024	16.5185	-0.903632	OK	0.0185	0.101345	http://genome.ucsc.edu/cgi-bin/hgTracks?db=human&position=chr15:52115104-52295798
0	ENSG00000069974	RAB27A	chr15:55202965-55508234	13.0947	6.26229	14.2445	10.3211	9.90535	11.9554	222	145.273	364.001	166	212	231.245	11.2005	10.7273	-0.0622779	OK	0.9452	0.977585	http://genome.ucsc.edu/cgi-bin/hgTracks?db=human&position=chr15:55202965-55508234
0	ENSG00000069998	HDHD5	chr22:17137510-17165445	27.979	21.3431	25.1037	28.6213	30.1978	29.9185	555	421	685	537	799	714	24.8086	29.5792	0.253742	OK	0.25415	0.553359	http://genome.ucsc.edu/cgi-bin/hgTracks?db=human&position=chr22:17137510-17165445
0	ENSG00000070010	UFD1	chr22:19330697-19479215	87.968	31.6223	79.2009	73.3464	90.6317	72.8316	575.294	312.754	893.42	603.6	916.232	683.05	66.2637	78.9366	0.252474	OK	0.59135	0.83477	http://genome.ucsc.edu/cgi-bin/hgTracks?db=human&position=chr22:19330697-19479215
0	ENSG00000070018	LRP6	chr12:12049843-12267012	19.1154	13.1217	20.0028	13.9237	11.0781	14.433	1291	939.002	1899	675	897.999	785	17.4133	13.1449	-0.405683	OK	0.2144	0.505738	http://genome.ucsc.edu/cgi-bin/hgTracks?db=human&position=chr12:12049843-12267012
0	ENSG00000070019	GUCY2C	chr12:14503660-14757963	0	0.0419194	0.0152159	0.0460531	0.0163357	0	0	2.00001	1.01872	2	1	0	0.0190451	0.0207963	0.126905	NOTEST	1	1	http://genome.ucsc.edu/cgi-bin/hgTracks?db=human&position=chr12:14503660-14757963
0	ENSG00000070031	SCT	chr11:626430-627143	0	0	0	0	0	0	0	0	0	0	0	0	0	0	0	NOTEST	1	1	http://genome.ucsc.edu/cgi-bin/hgTracks?db=human&position=chr11:626430-627143
0	ENSG00000070047	PHRF1	chr11:576485-612222	5.208	3.10579	5.51883	8.37277	5.56589	4.52215	315	204	509	346	445	305	4.61087	6.1536	0.416391	OK	0.17275	0.455735	http://genome.ucsc.edu/cgi-bin/hgTracks?db=human&position=chr11:576485-612222
0	ENSG00000070061	ELP1	chr9:108867516-108934116	41.246	38.8567	44.8318	56.2597	51.7482	36.957	1612	1560	2493	1588	2117	1647	41.6448	48.3216	0.214532	OK	0.6326	0.85467	http://genome.ucsc.edu/cgi-bin/hgTracks?db=human&position=chr9:108867516-108934116
0	ENSG00000070081	NUCB2	chr11:17208152-17349974	138.356	176.474	155.303	184.188	296.724	269.498	1859	2215	2715	2320	4881	3980	156.711	250.137	0.674613	OK	0.0098	0.061813	http://genome.ucsc.edu/cgi-bin/hgTracks?db=human&position=chr11:17208152-17349974
0	ENSG00000070087	PFN2	chr3:149761099-150225190	10.7126	9.94277	9.67578	20.2578	24.7672	17.9095	161	147.996	217	318	461.995	379	10.1104	20.9782	1.05305	OK	0.0088	0.0568692	http://genome.ucsc.edu/cgi-bin/hgTracks?db=human&position=chr3:149761099-150225190
0	ENSG00000070159	PTPN3	chr9:109375465-109498313	5.96569	4.75589	6.45203	4.00571	3.89728	5.28975	516	349	709	283	441	490	5.72454	4.39758	-0.380449	OK	0.1229	0.371567	http://genome.ucsc.edu/cgi-bin/hgTracks?db=human&position=chr9:109375465-109498313
0	ENSG00000070182	SPTB	chr14:64704101-64879883	0.146281	0.356805	0.201207	0.745925	0.411231	0.784863	10.5378	20.6967	18.6037	41.1047	44.0814	65.4627	0.234764	0.64734	1.46331	NOTEST	1	1	http://genome.ucsc.edu/cgi-bin/hgTracks?db=human&position=chr14:64704101-64879883
0	ENSG00000070190	DAPP1	chr4:99816832-99870154	0.180223	0	0.0213785	0.297876	0.0482121	0.485885	2	0	1	5	2	12	0.0672005	0.277324	2.04503	NOTEST	1	1	http://genome.ucsc.edu/cgi-bin/hgTracks?db=human&position=chr4:99816832-99870154
0	ENSG00000070193	FGF10	chr5:44303543-44413989	0	0	0	0	0.0299264	0.0317752	0	0	0	0	1	1	0	0.0205672	inf	NOTEST	1	1	http://genome.ucsc.edu/cgi-bin/hgTracks?db=human&position=chr5:44303543-44413989
0	ENSG00000070214	SLC44A1	chr9:105244621-105439171	14.6406	11.6854	14.3398	12.0686	9.9073	9.00702	998	786	1312	727	853	702	13.5553	10.3276	-0.392345	OK	0.13	0.384588	http://genome.ucsc.edu/cgi-bin/hgTracks?db=human&position=chr9:105244621-105439171
0	ENSG00000070269	TMEM260	chr14:56488353-56730535	7.79409	17.8122	8.43376	14.7172	19.5084	21.633	170	405	275	282	495	561	11.3467	18.6195	0.714543	OK	0.0656	0.246077	http://genome.ucsc.edu/cgi-bin/hgTracks?db=human&position=chr14:56488353-56730535
0	ENSG00000070366	SMG6	chr17:2054153-2381058	15.994	23.1308	12.3525	14.2408	9.99808	12.7771	685.286	910.406	932.888	388.677	580.332	730.592	17.1591	12.3387	-0.475789	OK	0.4239	0.723104	http://genome.ucsc.edu/cgi-bin/hgTracks?db=human&position=chr17:2054153-2381058
0	ENSG00000070367	EXOC5	chr14:57200506-57298742	87.863	49.8952	93.3854	123.647	112.479	94.2808	2416.54	1526	3443	3469	4392.02	3269	77.0479	110.136	0.515458	OK	0.13855	0.399553	http://genome.ucsc.edu/cgi-bin/hgTracks?db=human&position=chr14:57200506-57298742
0	ENSG00000070371	CLTCL1	chr22:19179472-19291716	4.97552	10.8462	4.06203	4.07859	5.40389	5.62565	229	469	321	177	292	326	6.62792	5.03604	-0.396261	OK	0.25385	0.552979	http://genome.ucsc.edu/cgi-bin/hgTracks?db=human&position=chr22:19179472-19291716
0	ENSG00000070388	FGF22	chr19:639878-644371	0.140543	0.140807	0.15087	0.0556456	0.0395007	0.200682	2	2	3	1	1	4	0.144073	0.0986094	-0.547006	NOTEST	1	1	http://genome.ucsc.edu/cgi-bin/hgTracks?db=human&position=chr19:639878-644371
0	ENSG00000070404	FSTL3	chr19:676364-683399	23.3981	23.9866	16.6958	18.5522	18.8076	23.0519	470	639	566	316	513	609	21.3602	20.1372	-0.0850554	OK	0.76655	0.918523	http://genome.ucsc.edu/cgi-bin/hgTracks?db=human&position=chr19:676364-683399
0	ENSG00000070413	DGCR2	chr22:19036281-19128449	34.934	23.767	31.9669	15.0268	13.6759	16.082	1092	923	1489	310	453	554	30.2226	14.9282	-1.01758	OK	0.02575	0.127865	http://genome.ucsc.edu/cgi-bin/hgTracks?db=human&position=chr22:19036281-19128449
0	ENSG00000070423	RNF126	chr19:647525-663277	46.9751	24.8268	44.3268	78.1297	73.2057	54.3494	618	354	819	956	1251	870	38.7096	68.5616	0.824711	OK	0.0006	0.00667538	http://genome.ucsc.edu/cgi-bin/hgTracks?db=human&position=chr19:647525-663277
0	ENSG00000070444	MNT	chr17:2384059-2401118	4.30542	8.97343	4.76841	10.0378	4.86975	5.83254	98	296.572	213.846	159	137.056	219.372	6.01575	6.91336	0.200641	OK	0.7101	0.895902	http://genome.ucsc.edu/cgi-bin/hgTracks?db=human&position=chr17:2384059-2401118
0	ENSG00000070476	ZXDC	chr3:126437600-126475919	5.46614	11.5191	6.06305	5.4941	5.59973	9.63318	201	428	314	168	252	433	7.68276	6.909	-0.153149	OK	0.5469	0.808152	http://genome.ucsc.edu/cgi-bin/hgTracks?db=human&position=chr3:126437600-126475919
0	ENSG00000070495	JMJD6	chr17:76712831-76726799	29.8894	18.2909	38.8441	25.6929	21.6246	23.1891	562	341	887	358.969	533.96	463	29.0081	23.5022	-0.303661	OK	0.32215	0.632238	http://genome.ucsc.edu/cgi-bin/hgTracks?db=human&position=chr17:76712831-76726799
0	ENSG00000070501	POLB	chr8:42338453-42371808	32.4545	18.554	30.1777	25.6821	32.9736	27.7939	222	137	312	228	326	250	27.0621	28.8165	0.0906234	OK	0.7862	0.926389	http://genome.ucsc.edu/cgi-bin/hgTracks?db=human&position=chr8:42338453-42371808
0	ENSG00000070526	ST6GALNAC1	chr17:76624760-76643838	0	0	0	0	0	0.114761	0	0	0	0	0	1	0	0.0382537	inf	NOTEST	1	1	http://genome.ucsc.edu/cgi-bin/hgTracks?db=human&position=chr17:76624760-76643838
0	ENSG00000070540	WIPI1	chr17:68259181-68763882	23.508	46.3227	21.3219	77.4678	108.652	117.336	399.649	666.865	473.154	1029	2292.45	2299.1	30.3842	101.152	1.73513	OK	0.01355	0.0795707	http://genome.ucsc.edu/cgi-bin/hgTracks?db=human&position=chr17:68259181-68763882
0	ENSG00000070601	FRMPD1	chr9:37510891-38069211	0	0	0	0	0.0124699	0	0	0	0	0	1	0	0	0.00415663	inf	NOTEST	1	1	http://genome.ucsc.edu/cgi-bin/hgTracks?db=human&position=chr9:37510891-38069211
0	ENSG00000070610	GBA2	chr9:35696947-35749228	46.9445	46.8779	54.8527	35.6904	33.3159	31.1276	827.335	808.618	1316.21	538.907	817.425	701.782	49.5584	33.378	-0.570233	OK	0.39905	0.705079	http://genome.ucsc.edu/cgi-bin/hgTracks?db=human&position=chr9:35696947-35749228
1	ENSG00000070614	NDST1	chr5:150475530-150558211	29.0138	35.4594	26.4266	12.2313	11.9953	14.5747	1762	1856	2101	752	967	999	30.2999	12.9338	-1.22817	OK	5e-05	0.000797421	http://genome.ucsc.edu/cgi-bin/hgTracks?db=human&position=chr5:150475530-150558211
1	ENSG00000070669	ASNS	chr7:97851687-97972985	36.848	183.132	34.1887	222.969	272.16	301.113	698.144	3378.26	954.232	3589.21	6555.59	6922.45	84.7229	265.414	1.64742	OK	5e-05	0.000797421	http://genome.ucsc.edu/cgi-bin/hgTracks?db=human&position=chr7:97851687-97972985
0	ENSG00000070718	AP3M2	chr8:42152945-42171673	18.9302	26.6173	23.9644	26.1789	26.8556	27.7206	325	422	497	384	621	595	23.1706	26.9184	0.216291	OK	0.5451	0.807209	http://genome.ucsc.edu/cgi-bin/hgTracks?db=human&position=chr8:42152945-42171673
0	ENSG00000070729	CNGB1	chr16:57882339-57971116	0.473659	0.0918261	0.493936	0.0308238	0.0437281	0.129742	8	6	12	2	4	4	0.35314	0.068098	-2.37456	NOTEST	1	1	http://genome.ucsc.edu/cgi-bin/hgTracks?db=human&position=chr16:57882339-57971116
0	ENSG00000070731	ST6GALNAC2	chr17:76557765-76586956	1.72734	1.66694	2.09814	1.30992	0.58543	1.73021	41.3681	42.9471	37.0188	17.0097	19.3356	38.3559	1.83081	1.20852	-0.59924	OK	0.58565	0.830995	http://genome.ucsc.edu/cgi-bin/hgTracks?db=human&position=chr17:76557765-76586956
0	ENSG00000070748	CHAT	chr10:49609094-49665104	0	0	0	0	0	0	0	0	0	0	0	0	0	0	0	NOTEST	1	1	http://genome.ucsc.edu/cgi-bin/hgTracks?db=human&position=chr10:49609094-49665104
0	ENSG00000070756	PABPC1	chr8:100685815-100722809	1178.19	1445.46	1081.38	1693.61	1824.55	1251.48	6544	8724	8780	8891	13377	8983	1235.01	1589.88	0.364396	OK	0.1756	0.460711	http://genome.ucsc.edu/cgi-bin/hgTracks?db=human&position=chr8:100685815-100722809
0	ENSG00000070759	TESK2	chr1:45329162-45491166	2.23339	4.16356	2.33185	2.89997	3.83077	5.68616	82.6226	156.327	104.929	97.3728	170.076	257.764	2.9096	4.13897	0.50845	OK	0.413	0.715593	http://genome.ucsc.edu/cgi-bin/hgTracks?db=human&position=chr1:45329162-45491166
0	ENSG00000070761	CFAP20	chr16:58113587-58129450	60.4741	32.1123	47.6457	71.478	74.4451	56.4654	502	291	674	527	728	570	46.744	67.4628	0.529311	OK	0.1201	0.36599	http://genome.ucsc.edu/cgi-bin/hgTracks?db=human&position=chr16:58113587-58129450
0	ENSG00000070770	CSNK2A2	chr16:58129528-58217805	13.2456	16.804	16.1864	23.7319	22.3838	13.5848	369	634	534	471	746	571	15.412	19.9002	0.368727	OK	0.38375	0.691001	http://genome.ucsc.edu/cgi-bin/hgTracks?db=human&position=chr16:58129528-58217805
0	ENSG00000070778	PTPN21	chr14:88384923-88554733	10.404	14.4635	10.6354	11.4272	10.0891	11.7076	527.998	600.665	694.78	417.435	580.227	523	11.8343	11.0746	-0.0957156	OK	0.78595	0.926348	http://genome.ucsc.edu/cgi-bin/hgTracks?db=human&position=chr14:88384923-88554733
1	ENSG00000070785	EIF2B3	chr1:44850521-44986722	32.3589	24.3928	35.2634	73.1998	74.1054	58.6523	580	444	886	1160	1704	1238	30.6717	68.6525	1.16241	OK	5e-05	0.000797421	http://genome.ucsc.edu/cgi-bin/hgTracks?db=human&position=chr1:44850521-44986722
0	ENSG00000070808	CAMK2A	chr5:150189956-150290291	0.647882	0.227568	0.200904	0	0	0	5	1	1.92559	0	0	0	0.358785	0	#NAME?	NOTEST	1	1	http://genome.ucsc.edu/cgi-bin/hgTracks?db=human&position=chr5:150189956-150290291
0	ENSG00000070814	TCOF1	chr5:150357638-150400308	57.6815	30.2656	69.7994	120.304	107.171	54.7233	2142	1208	3316	3326	4041	2256	52.5822	94.0661	0.839101	OK	0.03225	0.150117	http://genome.ucsc.edu/cgi-bin/hgTracks?db=human&position=chr5:150357638-150400308
0	ENSG00000070831	CDC42	chr1:22052626-22092946	199.609	94.0727	194.186	119.071	101.08	85.1733	4591	2027	6005	2483	3069	2348	162.623	101.775	-0.676147	OK	0.00785	0.0520664	http://genome.ucsc.edu/cgi-bin/hgTracks?db=human&position=chr1:22052626-22092946
0	ENSG00000070882	OSBPL3	chr7:24796538-24981634	110.78	112.32	109.857	42.4692	50.2407	47.3348	3165	3078	4090	1384	1596	1416	110.986	46.6816	-1.24945	OK	0.0049	0.0362218	http://genome.ucsc.edu/cgi-bin/hgTracks?db=human&position=chr7:24796538-24981634
0	ENSG00000070886	EPHA8	chr1:22563563-22603594	0	0	0	0.0353664	0.0125437	0	0	0	0	2	1	0	0	0.01597	inf	NOTEST	1	1	http://genome.ucsc.edu/cgi-bin/hgTracks?db=human&position=chr1:22563563-22603594
0	ENSG00000070915	SLC12A3	chr16:56865206-56915850	0	0	0	0.0156246	0	0	0	0	0	1	0	0	0	0.0052082	inf	NOTEST	1	1	http://genome.ucsc.edu/cgi-bin/hgTracks?db=human&position=chr16:56865206-56915850
0	ENSG00000070950	RAD18	chr3:8619399-8963773	26.9599	21.714	33.1902	25.6316	19.6137	14.9698	734	514	940	526	621	458.001	27.288	20.0717	-0.443103	OK	0.1629	0.440913	http://genome.ucsc.edu/cgi-bin/hgTracks?db=human&position=chr3:8619399-8963773
0	ENSG00000070961	ATP2B1	chr12:89561128-89712590	109.348	177.412	102.061	173.613	201.799	163.737	3746.87	6996.4	5584.37	5787.39	10061.5	7779.12	129.607	179.716	0.47158	OK	0.1785	0.464722	http://genome.ucsc.edu/cgi-bin/hgTracks?db=human&position=chr12:89561128-89712590
0	ENSG00000070985	TRPM5	chr11:2404514-2423045	0	0.0438709	0.0156676	0	0.0689028	0.0369969	0	2.12782	1.06831	0	4.28691	2.16872	0.0198462	0.0352999	0.830803	NOTEST	1	1	http://genome.ucsc.edu/cgi-bin/hgTracks?db=human&position=chr11:2404514-2423045
0	ENSG00000071051	NCK2	chr2:105744896-105894274	58.0407	37.0492	50.3194	45.8407	47.1906	44.8776	738.709	614.986	963.254	536	744.669	824.96	48.4698	45.9696	-0.0764042	OK	0.8241	0.940422	http://genome.ucsc.edu/cgi-bin/hgTracks?db=human&position=chr2:105744896-105894274
0	ENSG00000071054	MAP4K4	chr2:101696849-101894689	144.997	117.235	126.711	251.946	273.247	185.967	5573	4425	7154	8776	13123	9505	129.648	237.053	0.870618	OK	0.00525	0.0381844	http://genome.ucsc.edu/cgi-bin/hgTracks?db=human&position=chr2:101696849-101894689
0	ENSG00000071073	MGAT4A	chr2:98619105-98731126	12.2154	15.5007	13.2353	4.06474	6.27026	8.09711	441	562	631	182	309	413	13.6505	6.14404	-1.15169	OK	0.00345	0.0272888	http://genome.ucsc.edu/cgi-bin/hgTracks?db=human&position=chr2:98619105-98731126
0	ENSG00000071082	RPL31	chr2:100820151-101270316	2865.79	3112.84	2887.97	2759.27	3378.9	3829.61	8611.89	9098	12210.9	7471.84	12536	13627.9	2955.53	3322.59	0.16889	OK	0.577	0.825832	http://genome.ucsc.edu/cgi-bin/hgTracks?db=human&position=chr2:100820151-101270316
0	ENSG00000071127	WDR1	chr4:10074338-10116949	870.798	498.656	777.715	603.931	643.073	467.577	13990	8536	17737	9191	13087	9724	715.723	571.527	-0.324579	OK	0.31405	0.623606	http://genome.ucsc.edu/cgi-bin/hgTracks?db=human&position=chr4:10074338-10116949
0	ENSG00000071189	SNX13	chr7:17790760-17940501	33.4654	35.3503	29.1189	23.8368	23.1208	17.9498	980	1043	1387	564	909	780	32.6449	21.6358	-0.593437	OK	0.0755	0.270654	http://genome.ucsc.edu/cgi-bin/hgTracks?db=human&position=chr7:17790760-17940501
0	ENSG00000071203	MS4A12	chr11:60492777-60507430	0	0	0	0.223312	0	0	0	0	0	1	0	0	0	0.0744373	inf	NOTEST	1	1	http://genome.ucsc.edu/cgi-bin/hgTracks?db=human&position=chr11:60492777-60507430
0	ENSG00000071205	ARHGAP10	chr4:147732062-148072780	14.3143	12.3036	11.5148	11.6391	11.3132	11.5844	586	498	651	431	547	574	12.7109	11.5122	-0.142899	OK	0.52585	0.794705	http://genome.ucsc.edu/cgi-bin/hgTracks?db=human&position=chr4:147732062-148072780
0	ENSG00000071242	RPS6KA2	chr6:166409363-166957191	9.22065	32.9181	9.96995	21.0312	28.7301	30.4772	284	1073	354.994	556	998	1162	17.3696	26.7462	0.62277	OK	0.20375	0.495199	http://genome.ucsc.edu/cgi-bin/hgTracks?db=human&position=chr6:166409363-166957191
0	ENSG00000071243	ING3	chr7:120950748-120977216	11.6766	13.8595	12.3922	22.3956	18.4897	13.8203	179	264	309	341	405	316	12.6428	18.2352	0.528413	OK	0.0731	0.265016	http://genome.ucsc.edu/cgi-bin/hgTracks?db=human&position=chr7:120950748-120977216
0	ENSG00000071246	VASH1	chr14:76762188-76826246	0.680122	1.14704	0.519447	0.877576	0.794466	1.53395	30.5122	50.1732	33.136	41.4864	40.0605	80.976	0.782203	1.06866	0.450194	OK	0.49825	0.776225	http://genome.ucsc.edu/cgi-bin/hgTracks?db=human&position=chr14:76762188-76826246
0	ENSG00000071282	LMCD1	chr3:7952804-8611924	8.30813	12.1507	9.0288	11.5071	7.45862	15.2763	91	138	152	110	116	206	9.82921	11.414	0.215662	OK	0.54085	0.804826	http://genome.ucsc.edu/cgi-bin/hgTracks?db=human&position=chr3:7952804-8611924
0	ENSG00000071462	BUD23	chr7:73680968-73719672	70.7785	77.641	73.5915	70.4475	81.7942	70.0732	682.378	622.622	1017.74	620.743	1008.68	771.364	74.0037	74.105	0.00197384	OK	0.9948	0.99674	http://genome.ucsc.edu/cgi-bin/hgTracks?db=human&position=chr7:73680968-73719672
0	ENSG00000071537	SEL1L	chr14:81471548-81533861	61.1624	248.036	54.7572	201.894	305.856	361.73	2298	9887	2648	6743	13925	14291	121.319	289.827	1.25639	OK	0.04	0.174962	http://genome.ucsc.edu/cgi-bin/hgTracks?db=human&position=chr14:81471548-81533861
0	ENSG00000071539	TRIP13	chr5:795605-919357	58.3026	17.3462	56.6474	70.3534	71.6959	68.1757	975.603	254.562	1380.3	1044.79	1225.85	1056.82	44.0987	70.075	0.668164	OK	0.1913	0.479352	http://genome.ucsc.edu/cgi-bin/hgTracks?db=human&position=chr5:795605-919357
1	ENSG00000071553	ATP6AP1	chrX:154428631-154436516	41.9877	55.2346	42.1885	16.8206	19.4814	19.3754	679	868	1021	320	466	389	46.4703	18.5591	-1.32418	OK	5e-05	0.000797421	http://genome.ucsc.edu/cgi-bin/hgTracks?db=human&position=chrX:154428631-154436516
0	ENSG00000071564	TCF3	chr19:1609289-1652605	77.8903	55.1736	69.8918	81.9714	84.1293	60.5188	1109	928	1463	1074	1399	969	67.6519	75.5398	0.159108	OK	0.60575	0.841691	http://genome.ucsc.edu/cgi-bin/hgTracks?db=human&position=chr19:1609289-1652605
0	ENSG00000071575	TRIB2	chr2:12716888-12742734	10.0051	14.082	12.4694	6.19261	5.66793	11.1448	421	426	554	157	244	503	12.1855	7.66845	-0.668156	OK	0.07785	0.27638	http://genome.ucsc.edu/cgi-bin/hgTracks?db=human&position=chr2:12716888-12742734
0	ENSG00000071626	DAZAP1	chr19:1407568-1435687	118.897	70.5621	113.994	164.963	179.808	107.96	1850	1243	2522	2195	3370	2055	101.151	150.91	0.577177	OK	0.0441	0.187361	http://genome.ucsc.edu/cgi-bin/hgTracks?db=human&position=chr19:1407568-1435687
0	ENSG00000071655	MBD3	chr19:1573595-1605490	73.6686	49.9321	82.8896	49.3155	39.108	42.3253	2045.99	1425.39	3069.46	1254.3	1421.43	1430.64	68.8301	43.5829	-0.659277	OK	0.0204	0.108712	http://genome.ucsc.edu/cgi-bin/hgTracks?db=human&position=chr19:1573595-1605490
0	ENSG00000071677	PRLH	chr2:237566573-237567175	0	0	0	0	0	0	0	0	0	0	0	0	0	0	0	NOTEST	1	1	http://genome.ucsc.edu/cgi-bin/hgTracks?db=human&position=chr2:237566573-237567175
0	ENSG00000071794	HLTF	chr3:149030126-149102823	26.7804	16.269	30.2892	27.1698	24.9077	16.1863	1515	881	2217	1170	1312	955	24.4462	22.7546	-0.103453	OK	0.66405	0.874373	http://genome.ucsc.edu/cgi-bin/hgTracks?db=human&position=chr3:149030126-149102823
0	ENSG00000071859	FAM50A	chrX:154444125-154450654	127.722	108.679	130.384	77.3029	86.8778	72.5558	1747	1267	2282	968	1408	1101	122.262	78.9122	-0.631654	OK	0.00855	0.0555388	http://genome.ucsc.edu/cgi-bin/hgTracks?db=human&position=chrX:154444125-154450654
1	ENSG00000071889	FAM3A	chrX:154506158-154516242	26.173	31.6135	29.2897	9.70208	17.1464	14.5497	386	497	546	178	334	267	29.0254	13.7994	-1.07271	OK	0.00035	0.00430429	http://genome.ucsc.edu/cgi-bin/hgTracks?db=human&position=chrX:154506158-154516242
0	ENSG00000071894	CPSF1	chr8:144373100-144409349	80.0676	89.5994	90.2814	107.021	104.519	84.8714	1950.99	1988	2729.99	1979	2789.99	2503	86.6495	98.8038	0.189376	OK	0.61845	0.848101	http://genome.ucsc.edu/cgi-bin/hgTracks?db=human&position=chr8:144373100-144409349
0	ENSG00000071909	MYO3B	chr2:170178144-170695374	0	0	0	0	0	0	0	0	0	0	0	0	0	0	0	NOTEST	1	1	http://genome.ucsc.edu/cgi-bin/hgTracks?db=human&position=chr2:170178144-170695374
1	ENSG00000071967	CYBRD1	chr2:171522246-171558133	74.298	78.0286	64.7832	18.0199	20.4644	28.6851	2453	2666	2849	470	713	904	72.3699	22.3898	-1.69255	OK	5e-05	0.000797421	http://genome.ucsc.edu/cgi-bin/hgTracks?db=human&position=chr2:171522246-171558133
0	ENSG00000071991	CDH19	chr18:66501082-66604138	0	0	0	0	0.0338486	0	0	0	0	0	1	0	0	0.0112829	inf	NOTEST	1	1	http://genome.ucsc.edu/cgi-bin/hgTracks?db=human&position=chr18:66501082-66604138
0	ENSG00000071994	PDCD2	chr6:170575294-170584692	61.1236	59.0886	67.0623	85.4394	97.7265	81.7269	857	869	1290	1101	1690	1365	62.4248	88.2976	0.500255	OK	0.03995	0.174786	http://genome.ucsc.edu/cgi-bin/hgTracks?db=human&position=chr6:170575294-170584692
0	ENSG00000072041	SLC6A15	chr12:84859487-84913615	0	0	0	0	0	0	0	0	0	0	0	0	0	0	0	NOTEST	1	1	http://genome.ucsc.edu/cgi-bin/hgTracks?db=human&position=chr12:84859487-84913615
0	ENSG00000072042	RDH11	chr14:67619797-67695814	102.562	57.0433	94.6936	102.316	107.035	111.651	2057.05	1115.75	2679.76	2201.19	3312.64	2628.53	84.7663	107.001	0.336058	OK	0.38105	0.688621	http://genome.ucsc.edu/cgi-bin/hgTracks?db=human&position=chr14:67619797-67695814
0	ENSG00000072062	PRKACA	chr19:14091687-14118084	13.4416	22.9392	12.1033	7.21655	7.38038	10.0667	233	358	278	127	165	192	16.1614	8.22121	-0.975123	OK	0.0012	0.0118408	http://genome.ucsc.edu/cgi-bin/hgTracks?db=human&position=chr19:14091687-14118084
0	ENSG00000072071	ADGRL1	chr19:14137178-14206187	6.10795	3.8288	2.20977	8.91551	8.79376	5.72694	119.486	151.214	156.987	432.223	483.714	380.766	4.04884	7.81207	0.948196	OK	0.113	0.351527	http://genome.ucsc.edu/cgi-bin/hgTracks?db=human&position=chr19:14137178-14206187
0	ENSG00000072080	SPP2	chr2:234050678-234077134	0	0	0	0	0	0	0	0	0	0	0	0	0	0	0	NOTEST	1	1	http://genome.ucsc.edu/cgi-bin/hgTracks?db=human&position=chr2:234050678-234077134
1	ENSG00000072110	ACTN1	chr14:68874142-68979440	297.839	219.543	291.137	750.541	720.293	574.162	8547.31	6001.08	11049.4	19688.3	28421.4	18681.2	269.506	681.665	1.33874	OK	5e-05	0.000797421	http://genome.ucsc.edu/cgi-bin/hgTracks?db=human&position=chr14:68874142-68979440
0	ENSG00000072121	ZFYVE26	chr14:67701885-67816590	9.43015	13.728	7.74183	21.0343	19.3855	16.1327	461	989.796	641.003	751	1083	1168	10.3	18.8508	0.871987	OK	0.1267	0.378318	http://genome.ucsc.edu/cgi-bin/hgTracks?db=human&position=chr14:67701885-67816590
0	ENSG00000072133	RPS6KA6	chrX:84058345-84187907	0.0190969	0.250191	0	0	0	0	2	6	0	0	0	0	0.0897626	0	#NAME?	NOTEST	1	1	http://genome.ucsc.edu/cgi-bin/hgTracks?db=human&position=chrX:84058345-84187907
0	ENSG00000072134	EPN2	chr17:19215614-19336715	15.3938	24.9269	17.1901	12.5831	14.4495	19.9892	296	443	438	309	432	561	19.1703	15.6739	-0.290505	OK	0.4564	0.747017	http://genome.ucsc.edu/cgi-bin/hgTracks?db=human&position=chr17:19215614-19336715
0	ENSG00000072135	PTPN18	chr2:130356006-130375409	11.0952	15.5078	10.1226	7.19031	7.14806	8.23625	242	221	303	170	201	217	12.2419	7.52487	-0.702083	OK	0.0263	0.129719	http://genome.ucsc.edu/cgi-bin/hgTracks?db=human&position=chr2:130356006-130375409
0	ENSG00000072163	LIMS2	chr2:127638380-127681786	2.14097	5.48229	3.62796	1.43189	1.98733	3.93089	64.0004	130	110	38	53.0001	105	3.75041	2.45004	-0.614244	OK	0.1789	0.465351	http://genome.ucsc.edu/cgi-bin/hgTracks?db=human&position=chr2:127638380-127681786
0	ENSG00000072182	ASIC4	chr2:219434845-219538772	0	0.317723	0.0247458	0.03381	0.257443	1.02401	0	9.99974	1.00014	1	11	39.9999	0.114156	0.438421	1.94131	NOTEST	1	1	http://genome.ucsc.edu/cgi-bin/hgTracks?db=human&position=chr2:219434845-219538772
0	ENSG00000072195	SPEG	chr2:219434845-219538772	4.20844	5.58578	3.3498	13.4708	10.8635	18.648	69	127.087	81.0015	299	310	447.001	4.38134	14.3274	1.70934	OK	0.0044	0.0331656	http://genome.ucsc.edu/cgi-bin/hgTracks?db=human&position=chr2:219434845-219538772
0	ENSG00000072201	LNX1	chr4:53377642-54298247	1.17031	2.19892	1.1656	1.83918	2.31605	2.20114	49.7307	93.7574	54.611	74.821	135.958	119.935	1.51161	2.11879	0.487152	OK	0.6443	0.861887	http://genome.ucsc.edu/cgi-bin/hgTracks?db=human&position=chr4:53377642-54298247
0	ENSG00000072210	ALDH3A2	chr17:19648135-19677598	71.7553	71.6581	56.5661	28.7876	27.3517	34.3815	1169	1339	1681	418	561	523	66.6598	30.1736	-1.14353	OK	0.00365	0.0286139	http://genome.ucsc.edu/cgi-bin/hgTracks?db=human&position=chr17:19648135-19677598
0	ENSG00000072274	TFRC	chr3:196027182-196082189	313.884	238.054	327.112	243.011	281.179	159.246	8863	6714	12862	5721	8893	5694	293.017	227.812	-0.363138	OK	0.3783	0.686518	http://genome.ucsc.edu/cgi-bin/hgTracks?db=human&position=chr3:196027182-196082189
0	ENSG00000072310	SREBF1	chr17:17681472-17837002	220.868	197.481	222.242	124.131	117.877	130.522	3095	2832	4008.65	1486	1867	2155	213.53	124.177	-0.782046	OK	0.0295	0.14108	http://genome.ucsc.edu/cgi-bin/hgTracks?db=human&position=chr17:17681472-17837002
0	ENSG00000072315	TRPC5	chrX:111774314-112082776	0.0269964	0.365527	0.0482221	0.01487	0	0.0783943	2	27	5	1	0	7	0.146915	0.0310881	-2.24055	NOTEST	1	1	http://genome.ucsc.edu/cgi-bin/hgTracks?db=human&position=chrX:111774314-112082776
0	ENSG00000072364	AFF4	chr5:132875378-132963634	63.5515	67.1084	48.1753	96.2638	87.4307	56.0252	2333	3355	3023	2906	3677	3371	59.6117	79.9066	0.422718	OK	0.49425	0.772932	http://genome.ucsc.edu/cgi-bin/hgTracks?db=human&position=chr5:132875378-132963634
0	ENSG00000072401	UBE2D1	chr10:58334974-58370753	15.8275	14.0893	12.2954	15.4101	17.2269	13.5845	296	271	324	333	448	362	14.0707	15.4072	0.130902	OK	0.66145	0.872445	http://genome.ucsc.edu/cgi-bin/hgTracks?db=human&position=chr10:58334974-58370753
0	ENSG00000072415	MPP5	chr14:67241108-67386516	67.595	33.129	66.9293	51.0486	38.6856	32.3278	3250	1609	4290	2082	2171	1784	55.8844	40.6873	-0.457868	OK	0.27425	0.577846	http://genome.ucsc.edu/cgi-bin/hgTracks?db=human&position=chr14:67241108-67386516
0	ENSG00000072422	RHOBTB1	chr10:60869437-61001440	0.794673	4.63286	0.965067	3.59263	2.82673	3.96314	39	60	54	64	110	96	2.13087	3.46083	0.69968	OK	0.3905	0.697157	http://genome.ucsc.edu/cgi-bin/hgTracks?db=human&position=chr10:60869437-61001440
0	ENSG00000072501	SMC1A	chrX:53374148-53431120	150.555	68.9801	139.551	125.3	113.882	72.6426	4489	2286	5867	3191	4177	2590	119.695	103.942	-0.203595	OK	0.5931	0.835174	http://genome.ucsc.edu/cgi-bin/hgTracks?db=human&position=chrX:53374148-53431120
0	ENSG00000072506	HSD17B10	chrX:53431257-53434373	67.6543	37.158	65.6843	54.7062	56.5313	53.4021	656	366	895.998	480	714	632.999	56.8322	54.8799	-0.050433	OK	0.8135	0.937298	http://genome.ucsc.edu/cgi-bin/hgTracks?db=human&position=chrX:53431257-53434373
0	ENSG00000072518	MARK2	chr11:63838927-63911019	12.6163	19.9198	18.092	9.40722	11.0658	9.22071	407	488	642	261	406	276	16.876	9.89791	-0.769777	OK	0.0332	0.152803	http://genome.ucsc.edu/cgi-bin/hgTracks?db=human&position=chr11:63838927-63911019
0	ENSG00000072571	HMMR	chr5:163460202-163494058	12.8615	3.57393	15.2157	17.4653	11.4564	10.9042	311	77	566	402	392	309	10.5504	13.2753	0.331453	OK	0.30775	0.617176	http://genome.ucsc.edu/cgi-bin/hgTracks?db=human&position=chr5:163460202-163494058
0	ENSG00000072609	CHFR	chr12:132768908-132956306	19.389	19.4595	24.7801	30.6906	27.5556	26.9968	390.005	334.777	533.572	465.194	695.414	564.466	21.2095	28.4143	0.421905	OK	0.40845	0.711839	http://genome.ucsc.edu/cgi-bin/hgTracks?db=human&position=chr12:132768908-132956306
0	ENSG00000072657	TRHDE	chr12:71938845-72670757	0.00722275	0	0	0	0	0	1	0	0	0	0	0	0.00240758	0	#NAME?	NOTEST	1	1	http://genome.ucsc.edu/cgi-bin/hgTracks?db=human&position=chr12:71938845-72670757
0	ENSG00000072682	P4HA2	chr5:132184875-132395614	54.1878	57.1588	49.1614	61.5495	58.0793	70.765	1325.01	1408.99	1551.99	1190.99	1710	1902	53.5027	63.4646	0.246341	OK	0.4026	0.707662	http://genome.ucsc.edu/cgi-bin/hgTracks?db=human&position=chr5:132184875-132395614
0	ENSG00000072694	FCGR2B	chr1:161663146-161678654	0	0	0	0	0	0	0	0	0	0	0	0	0	0	0	NOTEST	1	1	http://genome.ucsc.edu/cgi-bin/hgTracks?db=human&position=chr1:161663146-161678654
0	ENSG00000072736	NFATC3	chr16:67987393-68238102	6.87082	6.40031	8.53417	8.1671	7.38938	8.09209	352.706	331.186	488.529	326.413	376.446	410.297	7.26843	7.88286	0.117074	OK	0.7608	0.915987	http://genome.ucsc.edu/cgi-bin/hgTracks?db=human&position=chr16:67987393-68238102
0	ENSG00000072756	TRNT1	chr3:3126915-3179727	12.5554	15.7547	17.4757	15.7258	16.2768	11.9745	169.259	208.335	305.366	224.53	305.068	225.483	15.2619	14.659	-0.0581474	OK	0.91075	0.965475	http://genome.ucsc.edu/cgi-bin/hgTracks?db=human&position=chr3:3126915-3179727
0	ENSG00000072778	ACADVL	chr17:7189889-7225273	431.89	365.541	401.706	559.347	651.042	538.54	3145	2703	4368	3517	5992	4725	399.712	582.976	0.544476	OK	0.03235	0.150265	http://genome.ucsc.edu/cgi-bin/hgTracks?db=human&position=chr17:7189889-7225273
0	ENSG00000072786	STK10	chr5:172042072-172188386	56.1887	70.4433	72.5602	124.509	143.852	114.597	1281	1362	1977	1821	2907	3190	66.3974	127.653	0.943025	OK	0.06335	0.24009	http://genome.ucsc.edu/cgi-bin/hgTracks?db=human&position=chr5:172042072-172188386
0	ENSG00000072803	FBXW11	chr5:171861548-172006873	53.0134	44.2487	43.4073	48.926	44.8288	44.6358	1393	1239	1850	1063	1500	1433	46.8898	46.1302	-0.0235616	OK	0.9372	0.975678	http://genome.ucsc.edu/cgi-bin/hgTracks?db=human&position=chr5:171861548-172006873
0	ENSG00000072818	ACAP1	chr17:7336528-7351478	8.23442	16.3796	7.68033	7.5629	9.91699	18.8909	33	139	80	18	46	83	10.7648	12.1236	0.171496	OK	0.8486	0.948308	http://genome.ucsc.edu/cgi-bin/hgTracks?db=human&position=chr17:7336528-7351478
0	ENSG00000072832	CRMP1	chr4:5711196-5893058	1.52182	5.06857	1.50802	1.36827	0.987955	1.3047	46.9979	154.002	66.0091	35.2432	38.998	47.9976	2.69947	1.22031	-1.14543	OK	0.19445	0.482987	http://genome.ucsc.edu/cgi-bin/hgTracks?db=human&position=chr4:5711196-5893058
0	ENSG00000072840	EVC	chr4:5711196-5893058	15.2545	29.9806	15.9794	10.8261	10.0511	14.5243	689.002	1261	881.991	433.757	539.002	662.002	20.4048	11.8005	-0.790063	OK	0.01835	0.100711	http://genome.ucsc.edu/cgi-bin/hgTracks?db=human&position=chr4:5711196-5893058
0	ENSG00000072849	DERL2	chr17:5471250-5490814	105.785	120.527	102.359	172.563	206.816	166.536	752.132	956.13	1035.37	1205	1963.16	1571.22	109.557	181.972	0.732033	OK	0.0222	0.115441	http://genome.ucsc.edu/cgi-bin/hgTracks?db=human&position=chr17:5471250-5490814
0	ENSG00000072858	SIDT1	chr3:113532295-113629578	0	0	0.0111469	0.455658	0.39257	0.176881	0	0	1	4	10	11	0.00371563	0.341703	6.52299	NOTEST	1	1	http://genome.ucsc.edu/cgi-bin/hgTracks?db=human&position=chr3:113532295-113629578
0	ENSG00000072864	NDE1	chr16:15643266-15857033	27.6938	16.7553	27.3104	23.0154	24.1359	19.6252	151	87	195	116	171	122	23.9198	22.2588	-0.103829	OK	0.73615	0.906134	http://genome.ucsc.edu/cgi-bin/hgTracks?db=human&position=chr16:15643266-15857033
0	ENSG00000072952	MRVI1	chr11:10541271-10693988	0.129868	0.663237	0.029055	0.0370313	0.0262834	0.0278611	4	7	3	1	1	2	0.274053	0.0303919	-3.17269	NOTEST	1	1	http://genome.ucsc.edu/cgi-bin/hgTracks?db=human&position=chr11:10541271-10693988
0	ENSG00000072954	TMEM38A	chr19:16661126-16690029	7.98502	10.6614	4.75091	1.05535	2.09568	3.42808	131	243	116	26	42	64	7.79911	2.19304	-1.83038	OK	0.00205	0.0180365	http://genome.ucsc.edu/cgi-bin/hgTracks?db=human&position=chr19:16661126-16690029
0	ENSG00000072958	AP1M1	chr19:16197577-16245907	126.644	61.9227	133.649	107.209	92.7564	78.1186	1725	756	2476	1340	1599	1309	107.405	92.6947	-0.212509	OK	0.4534	0.744957	http://genome.ucsc.edu/cgi-bin/hgTracks?db=human&position=chr19:16197577-16245907
0	ENSG00000073008	PVR	chr19:44537057-44718759	96.1181	103.237	87.4936	164.521	191.717	113.862	2169.9	2429.68	2807.69	3378.62	4956.43	3117.39	95.6162	156.7	0.712676	OK	0.1306	0.385328	http://genome.ucsc.edu/cgi-bin/hgTracks?db=human&position=chr19:44537057-44718759
0	ENSG00000073050	XRCC1	chr19:43543039-43596135	30.508	20.0283	24.1705	31.0179	37.3897	37.5072	491	362	580.229	469.162	779	705.719	24.9023	35.3049	0.503591	OK	0.17605	0.461343	http://genome.ucsc.edu/cgi-bin/hgTracks?db=human&position=chr19:43543039-43596135
0	ENSG00000073060	SCARB1	chr12:124776855-124882668	12.2808	18.1056	18.1127	16.0187	15.6809	17.1943	329	441	470	330	549	422	16.1664	16.298	0.0116935	OK	0.9697	0.986095	http://genome.ucsc.edu/cgi-bin/hgTracks?db=human&position=chr12:124776855-124882668
0	ENSG00000073067	CYP2W1	chr7:983198-989640	0.289227	1.9303	0.433204	0	0	0.812754	3	22	7	0	0	9	0.884244	0.270918	-1.70659	OK	0.33275	0.642733	http://genome.ucsc.edu/cgi-bin/hgTracks?db=human&position=chr7:983198-989640
0	ENSG00000073111	MCM2	chr3:127573068-127622436	121.604	41.9505	105.841	101.957	92.4504	71.289	3073	1129.99	3968	2481	2922	2405	89.7985	88.5655	-0.0199444	OK	0.9594	0.982366	http://genome.ucsc.edu/cgi-bin/hgTracks?db=human&position=chr3:127573068-127622436
0	ENSG00000073146	MOV10L1	chr22:50089878-50161690	0	0.206137	0.074508	0.681961	2.70894	4.90716	0	3	1	12	60	147	0.0935483	2.76602	4.88595	OK	0.0473	0.197061	http://genome.ucsc.edu/cgi-bin/hgTracks?db=human&position=chr22:50089878-50161690
0	ENSG00000073150	PANX2	chr22:50170730-50180294	0.666218	1.07198	0.374401	0.736176	0.650376	0.64474	22	40	19	25	29	28	0.7042	0.677097	-0.0566197	OK	0.89815	0.961994	http://genome.ucsc.edu/cgi-bin/hgTracks?db=human&position=chr22:50170730-50180294
0	ENSG00000073169	SELENOO	chr22:50200978-50217616	21.4488	14.0467	22.1815	12.8893	11.8634	12.7814	447.726	298.098	643.105	242.286	312.045	326.745	19.2257	12.5114	-0.61979	OK	0.0109	0.0670006	http://genome.ucsc.edu/cgi-bin/hgTracks?db=human&position=chr22:50200978-50217616
0	ENSG00000073282	TP63	chr3:189631415-189897279	0.223861	0.260148	0.196073	0.0802119	0.113933	0.0604835	10	11	11	1	2	1	0.226694	0.0848761	-1.41731	NOTEST	1	1	http://genome.ucsc.edu/cgi-bin/hgTracks?db=human&position=chr3:189631415-189897279
0	ENSG00000073331	ALPK1	chr4:112274541-112442620	2.37106	12.2178	4.21025	3.59868	5.02954	13.726	95	214.445	141.18	40.4068	88.0316	136.196	6.26637	7.45141	0.249884	OK	0.77025	0.919965	http://genome.ucsc.edu/cgi-bin/hgTracks?db=human&position=chr4:112274541-112442620
0	ENSG00000073350	LLGL2	chr17:75525079-75575208	16.7232	18.4839	19.2718	5.36481	6.22173	14.8286	367	410	567	125	156	266	18.1596	8.80505	-1.04434	OK	0.00865	0.0560231	http://genome.ucsc.edu/cgi-bin/hgTracks?db=human&position=chr17:75525079-75575208
0	ENSG00000073417	PDE8A	chr15:84980439-85139145	38.3807	41.2815	46.5168	49.9496	38.7865	47.7588	1005	814	1410	1110	1385	1400	42.0597	45.4983	0.113374	OK	0.73045	0.904105	http://genome.ucsc.edu/cgi-bin/hgTracks?db=human&position=chr15:84980439-85139145
0	ENSG00000073464	CLCN4	chrX:10156944-10237660	13.5706	17.1957	15.1508	15.6394	15.994	15.7524	673	659	842	749	806	768	15.3057	15.7953	0.0454242	OK	0.8907	0.960754	http://genome.ucsc.edu/cgi-bin/hgTracks?db=human&position=chrX:10156944-10237660
1	ENSG00000073536	NLE1	chr17:35121578-35142315	37.753	40.3356	34.0302	83.8507	95.2734	75.9105	519.414	664	751	1081.45	1710.4	1389.72	37.3729	85.0115	1.18566	OK	0.00015	0.00211985	http://genome.ucsc.edu/cgi-bin/hgTracks?db=human&position=chr17:35121578-35142315
0	ENSG00000073578	SDHA	chr5:218240-256700	114.066	57.8482	116.634	113.958	101.272	77.4237	3104	1469	4131	2702	3494	2558	96.1827	97.5512	0.0203835	OK	0.92215	0.969055	http://genome.ucsc.edu/cgi-bin/hgTracks?db=human&position=chr5:218240-256700
0	ENSG00000073584	SMARCE1	chr17:40624961-40665181	129.06	76.229	127.141	160.426	162.591	109.808	1857.17	1250.47	2522.1	2097.32	2914.74	2009.76	110.81	144.275	0.380734	OK	0.13745	0.397175	http://genome.ucsc.edu/cgi-bin/hgTracks?db=human&position=chr17:40624961-40665181
0	ENSG00000073598	FNDC8	chr17:35121578-35142315	0.102012	0	0	0.109958	0.130718	0.068684	1.58554	0	0	1.55064	2.5961	1.28472	0.034004	0.10312	1.60054	NOTEST	1	1	http://genome.ucsc.edu/cgi-bin/hgTracks?db=human&position=chr17:35121578-35142315
0	ENSG00000073605	GSDMB	chr17:39904594-39919854	1.78206	4.33136	1.03251	0.528016	0.822159	1.42262	13	81	21	8	24	54	2.38198	0.924265	-1.36578	OK	0.10475	0.336311	http://genome.ucsc.edu/cgi-bin/hgTracks?db=human&position=chr17:39904594-39919854
0	ENSG00000073614	KDM5A	chr12:280128-442645	27.1877	27.0835	30.6261	24.1662	34.103	26.8556	942.18	1087.81	1372.42	849.791	1229.61	1195.75	28.2991	28.3749	0.00386026	OK	0.9954	0.996864	http://genome.ucsc.edu/cgi-bin/hgTracks?db=human&position=chr12:280128-442645
0	ENSG00000073670	ADAM11	chr17:44759030-44781846	0.34561	0.865254	0.324945	1.52991	1.21587	0.902606	7	24	25	52	59	46	0.511936	1.21613	1.24826	OK	0.07015	0.257929	http://genome.ucsc.edu/cgi-bin/hgTracks?db=human&position=chr17:44759030-44781846
0	ENSG00000073711	PPP2R3A	chr3:135965672-136147891	5.82485	7.77981	5.16162	7.18883	6.92734	6.66567	357	508	399	370	460	428	6.25543	6.92728	0.14718	OK	0.6259	0.851312	http://genome.ucsc.edu/cgi-bin/hgTracks?db=human&position=chr3:135965672-136147891
0	ENSG00000073712	FERMT2	chr14:52857267-52952435	67.0503	38.5345	56.5036	143.206	114.601	66.1806	1807	1026	2371	3120	3622	2113	54.0295	107.996	0.999156	OK	0.00075	0.00805439	http://genome.ucsc.edu/cgi-bin/hgTracks?db=human&position=chr14:52857267-52952435
0	ENSG00000073734	ABCB11	chr2:168922937-169031322	0	0	0.020776	0	0	0	0	0	1	0	0	0	0.00692533	0	#NAME?	NOTEST	1	1	http://genome.ucsc.edu/cgi-bin/hgTracks?db=human&position=chr2:168922937-169031322
0	ENSG00000073737	DHRS9	chr2:169064788-169096167	0.0286185	0.0605246	0	0	0	0	1	1	0	0	0	0	0.0297144	0	#NAME?	NOTEST	1	1	http://genome.ucsc.edu/cgi-bin/hgTracks?db=human&position=chr2:169064788-169096167
0	ENSG00000073754	CD5L	chr1:157830913-157898256	0	0	0	0.0422112	0.0299566	0	0	0	0	1	1	0	0	0.0240559	inf	NOTEST	1	1	http://genome.ucsc.edu/cgi-bin/hgTracks?db=human&position=chr1:157830913-157898256
0	ENSG00000073756	PTGS2	chr1:186671790-186680427	0.0176501	0	0	60.0092	43.3162	24.113	1	0	0	1565	1670	896	0.00588337	42.4795	12.8178	OK	0.2419	0.538369	http://genome.ucsc.edu/cgi-bin/hgTracks?db=human&position=chr1:186671790-186680427
0	ENSG00000073792	IGF2BP2	chr3:185643738-185825056	50.2951	71.2247	52.0526	46.4261	52.9044	61.2161	759.999	987.999	1089	606	919	863.998	57.8575	53.5155	-0.112545	OK	0.7999	0.932376	http://genome.ucsc.edu/cgi-bin/hgTracks?db=human&position=chr3:185643738-185825056
0	ENSG00000073803	MAP3K13	chr3:185282940-185499057	29.0282	18.4766	20.9769	15.1625	12.3845	14.9338	319.585	307.071	409.857	217.319	252.159	268.124	22.8272	14.1603	-0.688909	OK	0.213	0.504106	http://genome.ucsc.edu/cgi-bin/hgTracks?db=human&position=chr3:185282940-185499057
1	ENSG00000073849	ST6GAL1	chr3:186930484-187078553	0.569091	1.19643	0.144104	9.44359	14.5269	15.4404	4	21	5	219	391	430	0.636542	13.137	4.36723	OK	5e-05	0.000797421	http://genome.ucsc.edu/cgi-bin/hgTracks?db=human&position=chr3:186930484-187078553
0	ENSG00000073861	TBX21	chr17:47733243-47746119	0	0	0	0	0	0	0	0	0	0	0	0	0	0	0	NOTEST	1	1	http://genome.ucsc.edu/cgi-bin/hgTracks?db=human&position=chr17:47733243-47746119
0	ENSG00000073905	VDAC1P1	chrX:80929499-80930347	0.236955	0.237184	0.339486	0.522587	0.278617	0.591659	2	2	4	4	3	6	0.271208	0.464288	0.775616	NOTEST	1	1	http://genome.ucsc.edu/cgi-bin/hgTracks?db=human&position=chrX:80929499-80930347
0	ENSG00000073910	FRY	chr13:32025313-32299122	0.458214	1.1196	0.81667	0.864143	0.655267	0.647145	13	29	22	34	41	65	0.798161	0.722185	-0.14431	OK	0.85395	0.94947	http://genome.ucsc.edu/cgi-bin/hgTracks?db=human&position=chr13:32025313-32299122
1	ENSG00000073921	PICALM	chr11:85957683-86069882	381.772	300.118	316.726	139.926	115.217	101.388	4860	3696	5646	1580	1987	1626	332.872	118.844	-1.4859	OK	5e-05	0.000797421	http://genome.ucsc.edu/cgi-bin/hgTracks?db=human&position=chr11:85957683-86069882
0	ENSG00000073969	NSF	chr17:46590668-46757464	28.8329	12.6471	20.7267	34.8339	34.7185	30.8132	327	139	353	373	514	412	20.7356	33.4552	0.690125	OK	0.02675	0.131387	http://genome.ucsc.edu/cgi-bin/hgTracks?db=human&position=chr17:46590668-46757464
1	ENSG00000074047	GLI2	chr2:120735622-120992653	7.77026	6.77636	5.42947	0.0984504	0.197011	0.413457	101	155	110	5	5	14	6.6587	0.236306	-4.81651	OK	5e-05	0.000797421	http://genome.ucsc.edu/cgi-bin/hgTracks?db=human&position=chr2:120735622-120992653
0	ENSG00000074054	CLASP1	chr2:121337775-121649587	25.5507	47.2722	36.0389	24.5597	30.7237	46.6027	984.945	1372.98	1450.86	1131	1503	1653.95	36.2873	33.962	-0.0955388	OK	0.84505	0.946866	http://genome.ucsc.edu/cgi-bin/hgTracks?db=human&position=chr2:121337775-121649587
0	ENSG00000074071	MRPS34	chr16:1771889-1773155	103.724	55.2293	89.8925	88.3595	103.051	72.941	832	460	1026	646	1033	746	82.9486	88.1172	0.0872057	OK	0.6924	0.888205	http://genome.ucsc.edu/cgi-bin/hgTracks?db=human&position=chr16:1771889-1773155
0	ENSG00000074181	NOTCH3	chr19:15159037-15200981	0.062406	0.63884	0.10407	0.80614	0.507609	0.256893	4	10	9	7	8	18	0.268439	0.523547	0.963728	NOTEST	1	1	http://genome.ucsc.edu/cgi-bin/hgTracks?db=human&position=chr19:15159037-15200981
1	ENSG00000074201	CLNS1A	chr11:77514935-77637805	159.438	132.565	143.237	59.7326	60.5881	44.5571	1497	1189	1926	526	761	528	145.08	54.9593	-1.40041	OK	5e-05	0.000797421	http://genome.ucsc.edu/cgi-bin/hgTracks?db=human&position=chr11:77514935-77637805
1	ENSG00000074211	PPP2R2C	chr4:6320577-6563600	0.402463	0.404454	0.164742	10.6452	8.93757	8.3125	10	9	7	261	334	356	0.323886	9.29842	4.84343	OK	5e-05	0.000797421	http://genome.ucsc.edu/cgi-bin/hgTracks?db=human&position=chr4:6320577-6563600
0	ENSG00000074219	TEAD2	chr19:49331616-49388081	17.0381	7.58729	14.2743	17.4561	12.5996	17.2642	261	157.414	311.045	285.844	308	349.641	12.9666	15.7733	0.282694	OK	0.4557	0.746357	http://genome.ucsc.edu/cgi-bin/hgTracks?db=human&position=chr19:49331616-49388081
1	ENSG00000074266	EED	chr11:86244543-86278813	27.7835	14.7073	29.9933	4.06846	4.39183	3.36778	555	280	826	72	107	80	24.1614	3.94269	-2.61545	OK	5e-05	0.000797421	http://genome.ucsc.edu/cgi-bin/hgTracks?db=human&position=chr11:86244543-86278813
0	ENSG00000074276	CDHR2	chr5:176542510-176610133	0	0.473461	0.146902	0.247972	0.0424917	0.186138	0	5.01613	2.02446	2.04857	3.07697	2.02328	0.206788	0.158867	-0.380325	NOTEST	1	1	http://genome.ucsc.edu/cgi-bin/hgTracks?db=human&position=chr5:176542510-176610133
0	ENSG00000074317	SNCB	chr5:176620083-176630556	0	0	0	0	0	0	0	0	0	0	0	0	0	0	0	NOTEST	1	1	http://genome.ucsc.edu/cgi-bin/hgTracks?db=human&position=chr5:176620083-176630556
0	ENSG00000074319	TSG101	chr11:18455823-18527232	162.953	105.861	160.121	284.017	294.486	207.16	1190	832.07	1562.68	1588	2264.56	1735.49	142.978	261.888	0.87315	OK	0.0012	0.0118408	http://genome.ucsc.edu/cgi-bin/hgTracks?db=human&position=chr11:18455823-18527232
0	ENSG00000074356	NCBP3	chr17:3802164-3846251	31.6248	17.3918	25.8745	53.7188	69.0244	57.7331	850	842	1181	1310	1892	1646	24.9637	60.1588	1.26894	OK	0.02665	0.130932	http://genome.ucsc.edu/cgi-bin/hgTracks?db=human&position=chr17:3802164-3846251
0	ENSG00000074370	ATP2A3	chr17:3923869-3964464	0.412031	0.820043	0.199727	1.3201	0.795075	2.0903	7	8	14	12	21	69	0.477267	1.40183	1.55444	OK	0.02605	0.128919	http://genome.ucsc.edu/cgi-bin/hgTracks?db=human&position=chr17:3923869-3964464
0	ENSG00000074410	CA12	chr15:63321377-63382161	4.46954	7.07126	2.82651	3.21155	3.46192	2.07861	120	270	140	122	147	104	4.7891	2.91736	-0.715091	OK	0.06165	0.235623	http://genome.ucsc.edu/cgi-bin/hgTracks?db=human&position=chr15:63321377-63382161
1	ENSG00000074416	MGLL	chr3:127689061-127823250	11.0239	28.0056	23.4872	182.663	163.525	109.363	322	473	417	1491	2054	1570	20.8389	151.85	2.8653	OK	0.00085	0.0089164	http://genome.ucsc.edu/cgi-bin/hgTracks?db=human&position=chr3:127689061-127823250
1	ENSG00000074527	NTN4	chr12:95551581-95791152	2.42501	6.09493	1.71968	29.4037	34.2603	50.4184	71	207	88	859.999	1419	1874	3.41321	38.0275	3.47784	OK	5e-05	0.000797421	http://genome.ucsc.edu/cgi-bin/hgTracks?db=human&position=chr12:95551581-95791152
0	ENSG00000074582	BCS1L	chr2:218637915-218663443	46.3929	35.3651	51.9546	96.8931	93.2838	75.2806	238.037	208.095	401.555	448	611	505.372	44.5709	88.4858	0.989346	OK	0.01095	0.0672376	http://genome.ucsc.edu/cgi-bin/hgTracks?db=human&position=chr2:218637915-218663443
0	ENSG00000074590	NUAK1	chr12:106063339-106140033	31.1199	26.0575	28.0632	11.1721	8.86465	14.3727	1297	1098	1525	480	516	686	28.4135	11.4698	-1.30873	OK	0.00775	0.0516559	http://genome.ucsc.edu/cgi-bin/hgTracks?db=human&position=chr12:106063339-106140033
0	ENSG00000074603	DPP8	chr15:65442462-65517704	16.3685	17.6344	14.855	13.1523	17.3979	14.5246	649	665	912	489	678	722	16.286	15.0249	-0.116268	OK	0.70685	0.894886	http://genome.ucsc.edu/cgi-bin/hgTracks?db=human&position=chr15:65442462-65517704
0	ENSG00000074621	SLC24A1	chr15:65611365-65891991	2.56559	3.72118	3.12888	3.16322	3.02592	6.23367	103.964	123.564	128.758	115.369	146	154.773	3.13855	4.14094	0.399858	OK	0.66895	0.877085	http://genome.ucsc.edu/cgi-bin/hgTracks?db=human&position=chr15:65611365-65891991
0	ENSG00000074657	ZNF532	chr18:58862599-58986480	9.23189	22.4675	11.2952	14.2052	13.214	17.8507	293	537	351	330	417	384	14.3315	15.09	0.0743926	OK	0.86825	0.954323	http://genome.ucsc.edu/cgi-bin/hgTracks?db=human&position=chr18:58862599-58986480
0	ENSG00000074660	SCARF1	chr17:1633857-1645747	0.126042	0.620442	0.370764	0.343418	0.394229	0.879456	4	18	13	9	10	28	0.372416	0.539034	0.533462	NOTEST	1	1	http://genome.ucsc.edu/cgi-bin/hgTracks?db=human&position=chr17:1633857-1645747
0	ENSG00000074695	LMAN1	chr18:59327822-59359962	86.5603	106.239	71.4914	81.6211	83.9469	59.1701	3374	4270	4127	2261	3671	2827	88.0969	74.9127	-0.233881	OK	0.5791	0.826756	http://genome.ucsc.edu/cgi-bin/hgTracks?db=human&position=chr18:59327822-59359962
0	ENSG00000074696	HACD3	chr15:65530417-65578352	105.856	52.7938	103.373	55.8926	49.9051	45.828	2929	1495	3769	1399	1787	1602	87.3409	50.5419	-0.789176	OK	0.0048	0.0356771	http://genome.ucsc.edu/cgi-bin/hgTracks?db=human&position=chr15:65530417-65578352
0	ENSG00000074706	IPCEF1	chr6:154010495-154356792	0.4043	0	0.45783	0.057716	0	0.0446243	2	0	4	1	0	1	0.287377	0.0341134	-3.07453	NOTEST	1	1	http://genome.ucsc.edu/cgi-bin/hgTracks?db=human&position=chr6:154010495-154356792
0	ENSG00000074755	ZZEF1	chr17:4004444-4143020	12.0557	16.4302	10.5712	19.2392	13.1452	15.2037	767	1144	1036	922	1143	1124	13.019	15.8627	0.285017	OK	0.42455	0.723704	http://genome.ucsc.edu/cgi-bin/hgTracks?db=human&position=chr17:4004444-4143020
0	ENSG00000074771	NOX3	chr6:155395369-155455903	0	0.0415179	0	0	0.0971732	0.0687843	0	1	0	0	3	2	0.0138393	0.0553192	1.99901	NOTEST	1	1	http://genome.ucsc.edu/cgi-bin/hgTracks?db=human&position=chr6:155395369-155455903
0	ENSG00000074800	ENO1	chr1:8861001-8879894	3750.94	1708.41	3493.39	1819.4	1920.45	1749.6	71376	33674	91908.9	31440	45468.3	40996	2984.25	1829.82	-0.705668	OK	0.05875	0.2279	http://genome.ucsc.edu/cgi-bin/hgTracks?db=human&position=chr1:8861001-8879894
0	ENSG00000074803	SLC12A1	chr15:48189036-48304078	0	0	0	0	0	0	0	0	0	0	0	0	0	0	0	NOTEST	1	1	http://genome.ucsc.edu/cgi-bin/hgTracks?db=human&position=chr15:48189036-48304078
0	ENSG00000074842	MYDGF	chr19:4639517-4670370	154.541	173.654	134.652	138.482	173.04	186.11	1601.35	1803.1	2005	1303	2342.68	2286	154.282	165.877	0.104538	OK	0.6262	0.851312	http://genome.ucsc.edu/cgi-bin/hgTracks?db=human&position=chr19:4639517-4670370
0	ENSG00000074855	ANO8	chr19:17292130-17334829	7.58271	6.90213	10.0607	2.86605	2.49839	4.49375	312.002	302	592.005	129	143	220.001	8.18185	3.28606	-1.31607	OK	0.03245	0.15057	http://genome.ucsc.edu/cgi-bin/hgTracks?db=human&position=chr19:17292130-17334829
1	ENSG00000074935	TUBE1	chr6:112054071-112087529	8.81123	22.1966	10.4021	54.8402	61.7513	35.7343	134.92	327.859	194.826	731.561	1190.41	636.58	13.8033	50.7753	1.87911	OK	5e-05	0.000797421	http://genome.ucsc.edu/cgi-bin/hgTracks?db=human&position=chr6:112054071-112087529
0	ENSG00000074964	ARHGEF10L	chr1:17539834-17697874	5.67696	10.1442	7.15079	3.37427	1.84577	3.2834	261	363	366	84	109	176	7.65732	2.83448	-1.43375	OK	0.0023	0.0198983	http://genome.ucsc.edu/cgi-bin/hgTracks?db=human&position=chr1:17539834-17697874
1	ENSG00000074966	TXK	chr4:48066392-48134256	4.32049	6.79383	3.35475	0.361114	0.355159	1.29782	56	122	73	5	6	26	4.82302	0.671364	-2.84477	OK	0.00075	0.00805439	http://genome.ucsc.edu/cgi-bin/hgTracks?db=human&position=chr4:48066392-48134256
0	ENSG00000075035	WSCD2	chr12:108129470-108250537	0	0	0	0	0	0	0	0	0	0	0	0	0	0	0	NOTEST	1	1	http://genome.ucsc.edu/cgi-bin/hgTracks?db=human&position=chr12:108129470-108250537
0	ENSG00000075043	KCNQ2	chr20:63400209-63472677	0.0318387	0	0	0	0	0.0287857	1	0	0	0	0	1	0.0106129	0.00959523	-0.145429	NOTEST	1	1	http://genome.ucsc.edu/cgi-bin/hgTracks?db=human&position=chr20:63400209-63472677
0	ENSG00000075073	TACR2	chr10:69403902-69416867	0.201819	0.347798	0.177813	0.163888	0.116336	0.247046	4	7	5	3	3	6	0.242477	0.175757	-0.464268	NOTEST	1	1	http://genome.ucsc.edu/cgi-bin/hgTracks?db=human&position=chr10:69403902-69416867
0	ENSG00000075089	ACTR6	chr12:100156356-100267079	25.0026	17.3763	27.7067	31.5066	32.3431	29.93	421.998	260	621.999	417.999	703.997	499	23.3619	31.2599	0.420156	OK	0.16905	0.451116	http://genome.ucsc.edu/cgi-bin/hgTracks?db=human&position=chr12:100156356-100267079
0	ENSG00000075131	TIPIN	chr15:66336205-66386746	22.7085	10.8536	23.5311	41.5232	36.8811	27.643	242	125	324	386	483	316	19.0311	35.3491	0.89332	OK	0.0026	0.0219338	http://genome.ucsc.edu/cgi-bin/hgTracks?db=human&position=chr15:66336205-66386746
0	ENSG00000075142	SRI	chr7:88205117-88306891	165.681	108.708	163.227	116.771	129.326	108.879	1127.95	828.929	1574.94	747.999	1125.96	987.893	145.872	118.325	-0.301944	OK	0.20905	0.500964	http://genome.ucsc.edu/cgi-bin/hgTracks?db=human&position=chr7:88205117-88306891
0	ENSG00000075151	EIF4G3	chr1:20806291-21176888	21.9551	36.6614	26.3547	23.6713	21.3393	21.7226	1367	1701	1793	1108	1400	1131	28.3237	22.2444	-0.348572	OK	0.2367	0.532537	http://genome.ucsc.edu/cgi-bin/hgTracks?db=human&position=chr1:20806291-21176888
0	ENSG00000075188	NUP37	chr12:102063354-102120124	59.6353	34.3113	61.94	75.6404	68.0148	68.1134	647	336	885	684	823	876	51.9622	70.5895	0.441992	OK	0.0628	0.238827	http://genome.ucsc.edu/cgi-bin/hgTracks?db=human&position=chr12:102063354-102120124
1	ENSG00000075213	SEMA3A	chr7:83955776-84492724	0.745828	0.421125	0.648102	13.3217	17.749	10.5959	33	24	44	405	615	466	0.605018	13.8889	4.52081	OK	5e-05	0.000797421	http://genome.ucsc.edu/cgi-bin/hgTracks?db=human&position=chr7:83955776-84492724
0	ENSG00000075218	GTSE1	chr22:46296740-46330810	23.2034	7.48774	27.4947	15.5972	15.157	17.0145	784	202	1182	453	594	597	19.3953	15.9229	-0.284604	OK	0.32155	0.631581	http://genome.ucsc.edu/cgi-bin/hgTracks?db=human&position=chr22:46296740-46330810
1	ENSG00000075223	SEMA3C	chr7:80742537-80922359	103.729	54.9992	102.887	41.6757	37.3471	34.3735	3260	1711	4512	1243	1514	1123	87.2051	37.7988	-1.20607	OK	5e-05	0.000797421	http://genome.ucsc.edu/cgi-bin/hgTracks?db=human&position=chr7:80742537-80922359
0	ENSG00000075234	TTC38	chr22:46267960-46294008	29.1006	18.0126	29.0045	21.4433	19.4485	14.6816	801	458	1089	443	562	458	25.3726	18.5245	-0.453836	OK	0.1871	0.474768	http://genome.ucsc.edu/cgi-bin/hgTracks?db=human&position=chr22:46267960-46294008
0	ENSG00000075239	ACAT1	chr11:108008732-108147776	349.013	249.479	308.306	198.419	244.741	154.269	2733	2024	3717	1460	2106.96	1628	302.266	199.143	-0.602016	OK	0.1113	0.348205	http://genome.ucsc.edu/cgi-bin/hgTracks?db=human&position=chr11:108008732-108147776
0	ENSG00000075240	GRAMD4	chr22:46576011-46679790	21.6913	26.4481	15.9955	28.7339	23.4192	28.3143	246	275	359	327	466	443	21.3783	26.8225	0.327295	OK	0.6233	0.850457	http://genome.ucsc.edu/cgi-bin/hgTracks?db=human&position=chr22:46576011-46679790
0	ENSG00000075275	CELSR1	chr22:46360833-46537170	1.80021	11.0336	2.96617	3.28724	4.52394	8.00401	259	1079	411	338	563	862.999	5.26666	5.27173	0.00139085	OK	0.99655	0.997512	http://genome.ucsc.edu/cgi-bin/hgTracks?db=human&position=chr22:46360833-46537170
0	ENSG00000075290	WNT8B	chr10:100463040-100483744	0	0.439935	0.0570485	0.0879234	0.187199	0.563166	0	11	2	2	6	17	0.165661	0.279429	0.754249	NOTEST	1	1	http://genome.ucsc.edu/cgi-bin/hgTracks?db=human&position=chr10:100463040-100483744
0	ENSG00000075292	ZNF638	chr2:71276560-71435069	50.6522	74.1618	46.1744	81.7022	108.502	77.9208	1022	1474.22	1491.08	1163.08	2021	1653.09	56.9961	89.375	0.649009	OK	0.09555	0.316637	http://genome.ucsc.edu/cgi-bin/hgTracks?db=human&position=chr2:71276560-71435069
0	ENSG00000075303	SLC25A40	chr7:87833567-87909541	20.1955	18.3403	18.0089	11.0279	8.64728	8.49614	369.843	257.845	433	159.002	196	161	18.8482	9.39044	-1.00516	OK	0.1087	0.343794	http://genome.ucsc.edu/cgi-bin/hgTracks?db=human&position=chr7:87833567-87909541
1	ENSG00000075336	TIMM21	chr18:74148510-74160530	39.5146	18.5708	37.0238	16.6759	17.1333	11.4412	261	128	361	102	142	105	31.7031	15.0835	-1.07165	OK	0.0009	0.00935183	http://genome.ucsc.edu/cgi-bin/hgTracks?db=human&position=chr18:74148510-74160530
1	ENSG00000075340	ADD2	chr2:70607617-70768225	0	0	0	12.7207	12.934	7.61216	0	0	0	485	563	416	0	11.089	inf	OK	5e-05	0.000797421	http://genome.ucsc.edu/cgi-bin/hgTracks?db=human&position=chr2:70607617-70768225
0	ENSG00000075388	FGF4	chr11:69771015-69775403	0	0	0	0	0	0	0	0	0	0	0	0	0	0	0	NOTEST	1	1	http://genome.ucsc.edu/cgi-bin/hgTracks?db=human&position=chr11:69771015-69775403
0	ENSG00000075391	RASAL2	chr1:178094140-178499634	17.1958	16.9877	14.193	28.4315	24.7229	16.0149	1163	1166	1434	1565	2053	1325	16.1255	23.0564	0.515822	OK	0.0484	0.199989	http://genome.ucsc.edu/cgi-bin/hgTracks?db=human&position=chr1:178094140-178499634
0	ENSG00000075399	VPS9D1	chr16:89707133-89816657	23.0789	30.9447	18.5572	5.5415	26.1472	22.0902	90.0515	130.334	112.679	59.715	88.9643	128.22	24.1936	17.9263	-0.432546	OK	0.7612	0.915987	http://genome.ucsc.edu/cgi-bin/hgTracks?db=human&position=chr16:89707133-89816657
0	ENSG00000075407	ZNF37A	chr10:38094333-38378505	11.5314	16.9036	13.7111	8.29433	8.67308	7.27412	767.983	1193.06	1198.97	513.89	809.202	742.523	14.0487	8.08051	-0.797923	OK	0.0322	0.150003	http://genome.ucsc.edu/cgi-bin/hgTracks?db=human&position=chr10:38094333-38378505
0	ENSG00000075413	MARK3	chr14:103385391-103503831	70.0441	109.052	84.1948	136.844	142.176	139.358	1253	1628	1982	2150	3195	2743	87.7636	139.459	0.668155	OK	0.02475	0.124265	http://genome.ucsc.edu/cgi-bin/hgTracks?db=human&position=chr14:103385391-103503831
0	ENSG00000075415	SLC25A3	chr12:98593590-98606379	468.448	343.436	507.67	499.387	544.755	528.099	6412	4729	9426.99	6446	9640	8458	439.851	524.08	0.252772	OK	0.3245	0.634068	http://genome.ucsc.edu/cgi-bin/hgTracks?db=human&position=chr12:98593590-98606379
0	ENSG00000075420	FNDC3B	chr3:172039627-172401665	57.3773	68.2689	56.6126	56.9413	65.7352	56.1349	3193	3362	3691	2584	4171	3472	60.7529	59.6038	-0.0275485	OK	0.9047	0.963626	http://genome.ucsc.edu/cgi-bin/hgTracks?db=human&position=chr3:172039627-172401665
0	ENSG00000075426	FOSL2	chr2:28384408-28417312	71.0447	77.8227	75.1379	112.19	93.0262	72.105	2382	2427	3184	2711	2858	2621	74.6684	92.4404	0.308023	OK	0.54985	0.809695	http://genome.ucsc.edu/cgi-bin/hgTracks?db=human&position=chr2:28384408-28417312
0	ENSG00000075429	CACNG5	chr17:66835116-66885486	0	0	0	0	0	0	0	0	0	0	0	0	0	0	0	NOTEST	1	1	http://genome.ucsc.edu/cgi-bin/hgTracks?db=human&position=chr17:66835116-66885486
0	ENSG00000075461	CACNG4	chr17:66964909-67033398	0.0718698	0.0480451	0.0513638	0.633451	0.29961	0.346259	3	2	3	24	16	17.4153	0.0570929	0.42644	2.90096	NOTEST	1	1	http://genome.ucsc.edu/cgi-bin/hgTracks?db=human&position=chr17:66964909-67033398
0	ENSG00000075539	FRYL	chr4:48497360-48780322	48.6842	42.9106	55.5107	35.0577	37.0388	36.3039	2291	2049	3308	1664	2089	1872	49.0352	36.1335	-0.440481	OK	0.1448	0.410655	http://genome.ucsc.edu/cgi-bin/hgTracks?db=human&position=chr4:48497360-48780322
0	ENSG00000075568	TMEM131	chr2:97756332-97995891	22.7407	42.167	18.7483	28.8726	26.0808	34.0568	799	1733	1103	1514	2014	1771	27.8853	29.6701	0.0895012	OK	0.8133	0.937298	http://genome.ucsc.edu/cgi-bin/hgTracks?db=human&position=chr2:97756332-97995891
0	ENSG00000075618	FSCN1	chr7:5592822-5606655	10.2871	5.03835	12.1339	20.4867	13.8998	12.2261	221	111	315	419	372	347	9.15312	15.5375	0.76342	OK	0.054	0.215939	http://genome.ucsc.edu/cgi-bin/hgTracks?db=human&position=chr7:5592822-5606655
0	ENSG00000075624	ACTB	chr7:5527150-5563784	4723.02	2020.15	3987.91	3331.2	3110.31	2223.64	54978	25268	67494	35044	44777	32554	3577.03	2888.38	-0.308498	OK	0.48895	0.769079	http://genome.ucsc.edu/cgi-bin/hgTracks?db=human&position=chr7:5527150-5563784
0	ENSG00000075643	MOCOS	chr18:36187518-36272157	21.9559	51.4437	17.5803	26.0075	37.8191	35.5111	739	2404	1084	920	1840	1966	30.3266	33.1126	0.126792	OK	0.8431	0.946061	http://genome.ucsc.edu/cgi-bin/hgTracks?db=human&position=chr18:36187518-36272157
0	ENSG00000075651	PLD1	chr3:171600404-171810950	21.4153	35.6431	21.8447	15.7207	19.0492	32.5043	533	842	758	325	571	789	26.301	22.4247	-0.230026	OK	0.56025	0.816919	http://genome.ucsc.edu/cgi-bin/hgTracks?db=human&position=chr3:171600404-171810950
0	ENSG00000075673	ATP12A	chr13:24680410-24712493	0	0	0	0	0	0	0	0	0	0	0	0	0	0	0	NOTEST	1	1	http://genome.ucsc.edu/cgi-bin/hgTracks?db=human&position=chr13:24680410-24712493
0	ENSG00000075702	WDR62	chr19:36054880-36105106	12.6613	4.01255	15.021	15.9778	11.5726	7.94073	742	226	1221	836	829	553	10.565	11.8304	0.16321	OK	0.4703	0.756639	http://genome.ucsc.edu/cgi-bin/hgTracks?db=human&position=chr19:36054880-36105106
1	ENSG00000075711	DLG1	chr3:197042559-197303747	167.405	183.173	198.555	56.6154	69.6198	68.5628	4451.95	3382.87	6042.42	1389	1926.95	1856.97	183.044	64.9327	-1.49518	OK	5e-05	0.000797421	http://genome.ucsc.edu/cgi-bin/hgTracks?db=human&position=chr3:197042559-197303747
0	ENSG00000075785	RAB7A	chr3:128726121-128814796	86.3073	55.3032	82.2987	102.085	105.976	54.9732	787.999	518	933	781	1082	617.999	74.6364	87.6781	0.232331	OK	0.4813	0.764553	http://genome.ucsc.edu/cgi-bin/hgTracks?db=human&position=chr3:128726121-128814796
0	ENSG00000075790	BCAP29	chr7:107579556-107629550	112.549	64.2206	120.029	209.01	225.565	209.467	820	588.816	1134.88	1669	2314.98	1799.65	98.9329	214.681	1.11768	OK	0.0878	0.298995	http://genome.ucsc.edu/cgi-bin/hgTracks?db=human&position=chr7:107579556-107629550
0	ENSG00000075826	SEC31B	chr10:100486641-100559998	3.1961	25.2997	4.6206	5.09856	9.20563	11.6233	113.373	483.992	139.447	125.335	237.591	259.325	11.0388	8.6425	-0.353061	OK	0.71375	0.89783	http://genome.ucsc.edu/cgi-bin/hgTracks?db=human&position=chr10:100486641-100559998
0	ENSG00000075856	SART3	chr12:108515184-108561400	64.163	55.8394	70.3978	94.212	100.443	61.6095	1716	1161	2371	2071	2755	1741	63.4667	85.4215	0.428598	OK	0.2102	0.501945	http://genome.ucsc.edu/cgi-bin/hgTracks?db=human&position=chr12:108515184-108561400
0	ENSG00000075884	ARHGAP15	chr2:143091361-143776073	0	0	0	0	0	0.0995439	0	0	0	0	0	1	0	0.0331813	inf	NOTEST	1	1	http://genome.ucsc.edu/cgi-bin/hgTracks?db=human&position=chr2:143091361-143776073
0	ENSG00000075886	TUBA3D	chr2:131464899-131492743	0.283762	0.682438	0.243551	0.125088	0.133234	1.18929	5.00009	11.9995	6.00002	2	3.00054	12	0.40325	0.482537	0.258964	NOTEST	1	1	http://genome.ucsc.edu/cgi-bin/hgTracks?db=human&position=chr2:131464899-131492743
0	ENSG00000075891	PAX2	chr10:100735602-100829941	0	0	0	0.0280461	0	0	0	0	0	1	0	0	0	0.0093487	inf	NOTEST	1	1	http://genome.ucsc.edu/cgi-bin/hgTracks?db=human&position=chr10:100735602-100829941
0	ENSG00000075914	EXOSC7	chr3:44915256-45036071	64.6904	51.9733	60.6688	80.121	85.301	65.6507	564.017	459	765.021	650	985.04	741.999	59.1108	77.0242	0.381891	OK	0.3164	0.62686	http://genome.ucsc.edu/cgi-bin/hgTracks?db=human&position=chr3:44915256-45036071
0	ENSG00000075945	KIFAP3	chr1:169921325-170085208	12.1915	10.0741	10.3184	9.78455	8.92369	8.65039	396	337	502	315	408	373	10.8613	9.11954	-0.252168	OK	0.28095	0.585592	http://genome.ucsc.edu/cgi-bin/hgTracks?db=human&position=chr1:169921325-170085208
0	ENSG00000075975	MKRN2	chr3:12484431-12664226	28.8651	21.8336	27.1863	31.446	29.1692	26.2868	735.202	587.316	953.658	701.533	1037.19	769.312	25.9617	28.9673	0.158042	OK	0.7155	0.89783	http://genome.ucsc.edu/cgi-bin/hgTracks?db=human&position=chr3:12484431-12664226
0	ENSG00000076003	MCM6	chr2:135839625-135876426	93.8112	26.084	88.5441	63.394	50.3562	33.8219	3177	927	4383	2168	2483	1551	69.4798	49.1907	-0.498207	OK	0.0931	0.311329	http://genome.ucsc.edu/cgi-bin/hgTracks?db=human&position=chr2:135839625-135876426
0	ENSG00000076043	REXO2	chr11:114391442-114450279	268.044	174.128	311.278	188.39	187.812	166.992	1709	1125	2661.6	1103.79	1547	1313	251.15	181.065	-0.472046	OK	0.07445	0.268035	http://genome.ucsc.edu/cgi-bin/hgTracks?db=human&position=chr11:114391442-114450279
0	ENSG00000076053	RBM7	chr11:114391442-114450279	58.0881	35.7144	51.1742	28.5554	23.7539	20.554	730.838	470.473	852.024	272.831	377.058	325.251	48.3256	24.2878	-0.992557	OK	0.0978	0.321554	http://genome.ucsc.edu/cgi-bin/hgTracks?db=human&position=chr11:114391442-114450279
0	ENSG00000076067	RBMS2	chr12:56521928-56636816	17.6401	15.7661	14.0507	22.7549	20.3162	21.6713	629.925	731.842	619.247	505.056	749.86	908.238	15.819	21.5808	0.448094	OK	0.4264	0.724988	http://genome.ucsc.edu/cgi-bin/hgTracks?db=human&position=chr12:56521928-56636816
0	ENSG00000076108	BAZ2A	chr12:56521928-56636816	20.9503	27.8026	21.9292	21.0085	23.5654	18.5014	642.075	886.158	869.753	488.944	696.14	719.762	23.5607	21.0251	-0.164272	OK	0.7388	0.907364	http://genome.ucsc.edu/cgi-bin/hgTracks?db=human&position=chr12:56521928-56636816
0	ENSG00000076201	PTPN23	chr3:47381010-47413441	20.9131	47.4319	14.4215	11.7911	16.2247	22.855	280	709	330	280	368	413	27.5888	16.9569	-0.702207	OK	0.3739	0.682045	http://genome.ucsc.edu/cgi-bin/hgTracks?db=human&position=chr3:47381010-47413441
0	ENSG00000076242	MLH1	chr3:36993331-37050918	90.2461	76.1576	83.6133	193.992	172.786	145.603	1319	994	1850	1973	2825	2664	83.339	170.794	1.03519	OK	0.01005	0.0629169	http://genome.ucsc.edu/cgi-bin/hgTracks?db=human&position=chr3:36993331-37050918
0	ENSG00000076248	UNG	chr12:109097573-109110992	71.7107	27.1977	59.4894	59.4471	52.1438	41.525	1279	506	1828	1051	1169	1059	52.7993	51.0386	-0.0489289	OK	0.8799	0.957426	http://genome.ucsc.edu/cgi-bin/hgTracks?db=human&position=chr12:109097573-109110992
0	ENSG00000076258	FMO4	chr1:171314207-171342084	0.364522	0.296699	0.0870481	1.12368	0.239651	0.246876	3	2	1	10	4	8	0.249423	0.536736	1.10561	NOTEST	1	1	http://genome.ucsc.edu/cgi-bin/hgTracks?db=human&position=chr1:171314207-171342084
0	ENSG00000076321	KLHL20	chr1:173714940-173786702	11.0933	13.6467	11.2159	13.3795	8.97915	8.38677	344	307	465	293	375	322	11.9853	10.2485	-0.225858	OK	0.565	0.819641	http://genome.ucsc.edu/cgi-bin/hgTracks?db=human&position=chr1:173714940-173786702
0	ENSG00000076344	RGS11	chr16:234545-283010	0	0.0803251	0	0	0	0.0332677	0	2	0	0	0	1.00001	0.026775	0.0110892	-1.27173	NOTEST	1	1	http://genome.ucsc.edu/cgi-bin/hgTracks?db=human&position=chr16:234545-283010
0	ENSG00000076351	SLC46A1	chr17:28357580-28407197	10.5224	12.776	11.1012	7.04988	10.3818	6.72972	441.74	451.294	644.52	245.963	355.907	369.376	11.4665	8.0538	-0.509687	OK	0.32825	0.638564	http://genome.ucsc.edu/cgi-bin/hgTracks?db=human&position=chr17:28357580-28407197
0	ENSG00000076356	PLXNA2	chr1:208022241-208244320	1.01674	3.1222	0.877525	3.77521	3.20046	6.61667	82	272	121	397	489	469	1.67216	4.53078	1.43805	OK	0.00435	0.0329154	http://genome.ucsc.edu/cgi-bin/hgTracks?db=human&position=chr1:208022241-208244320
0	ENSG00000076382	SPAG5	chr17:28455751-28645454	183.457	46.146	177.717	124.293	111.968	73.6497	3496	834	5216.96	2642	3192.02	2091.95	135.773	103.304	-0.394308	OK	0.4227	0.722246	http://genome.ucsc.edu/cgi-bin/hgTracks?db=human&position=chr17:28455751-28645454
0	ENSG00000076513	ANKRD13A	chr12:109999185-110073686	63.8549	36.7763	60.0165	47.4521	50.6886	46.582	1510.76	829.172	2051.45	1096.29	1556.55	1374.95	53.5492	48.2409	-0.150608	OK	0.6479	0.863883	http://genome.ucsc.edu/cgi-bin/hgTracks?db=human&position=chr12:109999185-110073686
0	ENSG00000076554	TPD52	chr8:79918716-80231232	78.3961	48.0299	73.3348	81.3057	94.3692	86.8957	629	558.451	832	707	1088	958.999	66.5869	87.5235	0.394432	OK	0.40795	0.71146	http://genome.ucsc.edu/cgi-bin/hgTracks?db=human&position=chr8:79918716-80231232
0	ENSG00000076555	ACACB	chr12:109111217-109268226	5.25679	11.7206	4.59613	3.64408	1.87811	7.36333	179	235	261	164	146	200	7.19117	4.29517	-0.743507	OK	0.24315	0.539831	http://genome.ucsc.edu/cgi-bin/hgTracks?db=human&position=chr12:109111217-109268226
0	ENSG00000076604	TRAF4	chr17:28743983-28750958	72.2262	54.0032	76.2622	40.2212	47.9162	35.2608	687.619	513.43	1048.11	325.399	569.659	480.852	67.4972	41.1327	-0.714542	OK	0.02425	0.122417	http://genome.ucsc.edu/cgi-bin/hgTracks?db=human&position=chr17:28743983-28750958
0	ENSG00000076641	PAG1	chr8:80967809-81112068	9.98126	9.48612	12.6047	15.0459	13.1997	25.3805	365	456	599	787	889	919	10.6907	17.8754	0.741614	OK	0.4265	0.724988	http://genome.ucsc.edu/cgi-bin/hgTracks?db=human&position=chr8:80967809-81112068
0	ENSG00000076650	GPATCH1	chr19:33080879-33130542	6.97712	8.05329	7.44387	11.296	9.71138	9.25205	285	266	431	365	490	417	7.49143	10.0865	0.429112	OK	0.11455	0.354751	http://genome.ucsc.edu/cgi-bin/hgTracks?db=human&position=chr19:33080879-33130542
0	ENSG00000076662	ICAM3	chr19:10304802-10339823	7.83082	4.7416	7.54889	4.34553	3.4734	4.07282	62.4377	35.067	79.7502	27.5632	30.0278	35.9903	6.7071	3.96392	-0.758763	OK	0.56555	0.819981	http://genome.ucsc.edu/cgi-bin/hgTracks?db=human&position=chr19:10304802-10339823
0	ENSG00000076685	NT5C2	chr10:102918292-103193306	282.413	290.739	248.371	134.593	136.344	139.18	3337.63	3637.86	4406.68	1611.57	2405.19	2209.82	273.841	136.706	-1.00227	OK	0.0254	0.126626	http://genome.ucsc.edu/cgi-bin/hgTracks?db=human&position=chr10:102918292-103193306
1	ENSG00000076706	MCAM	chr11:119206275-119321521	64.8686	59.119	73.3491	11.6073	8.79515	15.9253	2009.2	1555.16	2909.76	256.272	400.467	494.462	65.7789	12.1092	-2.44152	OK	5e-05	0.000797421	http://genome.ucsc.edu/cgi-bin/hgTracks?db=human&position=chr11:119206275-119321521
1	ENSG00000076716	GPC4	chrX:133300102-133415490	0	0	0	2.50204	1.87482	2.9727	0	0	0	142	150	224	0	2.44985	inf	OK	5e-05	0.000797421	http://genome.ucsc.edu/cgi-bin/hgTracks?db=human&position=chrX:133300102-133415490
1	ENSG00000076770	MBNL3	chrX:132203023-132489968	1.38719	1.64229	1.63755	11.0101	9.99328	9.18309	64	85	95	364.999	487	392.999	1.55568	10.0622	2.69333	OK	0.00015	0.00211985	http://genome.ucsc.edu/cgi-bin/hgTracks?db=human&position=chrX:132203023-132489968
0	ENSG00000076826	CAMSAP3	chr19:7595901-7618304	0.722592	1.86987	1.19029	1.56338	1.42839	3.49209	35	48	54	70	91	109	1.26092	2.16129	0.777418	OK	0.16025	0.43622	http://genome.ucsc.edu/cgi-bin/hgTracks?db=human&position=chr19:7595901-7618304
0	ENSG00000076864	RAP1GAP	chr1:21596214-21669363	1.60823	2.30682	0.832781	1.52597	1.94615	2.30863	42	82	43	40	91	106	1.58261	1.92692	0.283986	OK	0.4599	0.749475	http://genome.ucsc.edu/cgi-bin/hgTracks?db=human&position=chr1:21596214-21669363
0	ENSG00000076924	XAB2	chr19:7619524-7629565	22.1029	19.8336	19.6142	24.4875	25.0842	24.0313	739	668	932	745	1074	969	20.5169	24.5343	0.257988	OK	0.2181	0.509961	http://genome.ucsc.edu/cgi-bin/hgTracks?db=human&position=chr19:7619524-7629565
0	ENSG00000076928	ARHGEF1	chr19:41883160-41930150	53.2686	31.9978	56.1859	82.3762	84.0155	66.3628	1266	750	1784	1503	2185	1968	47.1508	77.5848	0.718494	OK	0.02125	0.111888	http://genome.ucsc.edu/cgi-bin/hgTracks?db=human&position=chr19:41883160-41930150
0	ENSG00000076944	STXBP2	chr19:7629736-7647873	69.2957	62.8765	67.8302	36.9112	46.7162	63.7119	758.068	635.556	765.14	420.199	553.716	552.573	66.6675	49.1131	-0.440875	OK	0.22625	0.519438	http://genome.ucsc.edu/cgi-bin/hgTracks?db=human&position=chr19:7629736-7647873
0	ENSG00000076984	MAP2K7	chr19:7903842-7914478	8.23909	16.6795	8.19899	12.5277	10.8048	10.1586	277.023	401.009	392	323.599	440	384.468	11.0392	11.1637	0.0161794	OK	0.97055	0.986555	http://genome.ucsc.edu/cgi-bin/hgTracks?db=human&position=chr19:7903842-7914478
0	ENSG00000077009	NMRK2	chr19:3933102-3942416	0	0	0	0	0.123093	0.130699	0	0	0	0	1	1	0	0.0845973	inf	NOTEST	1	1	http://genome.ucsc.edu/cgi-bin/hgTracks?db=human&position=chr19:3933102-3942416
0	ENSG00000077044	DGKD	chr2:233354506-233472104	35.2533	44.4137	28.201	33.4225	33.5378	36.9567	623	848	824	746	955	958	35.956	34.639	-0.053836	OK	0.9172	0.967693	http://genome.ucsc.edu/cgi-bin/hgTracks?db=human&position=chr2:233354506-233472104
0	ENSG00000077063	CTTNBP2	chr7:117465783-117874139	0	0	0	0.636802	0	0	0	0	0	2	0	0	0	0.212267	inf	NOTEST	1	1	http://genome.ucsc.edu/cgi-bin/hgTracks?db=human&position=chr7:117465783-117874139
0	ENSG00000077080	ACTL6B	chr7:100643096-100656461	0	0	0	0	0	0	0	0	0	0	0	0	0	0	0	NOTEST	1	1	http://genome.ucsc.edu/cgi-bin/hgTracks?db=human&position=chr7:100643096-100656461
0	ENSG00000077092	RARB	chr3:25174331-25664939	0.318961	0.255833	0.388064	0.983375	0.403463	1.21664	10	8	6	20	14.9994	35	0.320953	0.867826	1.43504	OK	0.1573	0.431119	http://genome.ucsc.edu/cgi-bin/hgTracks?db=human&position=chr3:25174331-25664939
0	ENSG00000077097	TOP2B	chr3:25174331-25664939	91.1653	76.9862	77.943	99.8148	103.628	82.6621	3021	2297	3713	3213	4459	3402	82.0315	95.3683	0.217333	OK	0.33385	0.643702	http://genome.ucsc.edu/cgi-bin/hgTracks?db=human&position=chr3:25174331-25664939
0	ENSG00000077147	TM9SF3	chr10:96518108-96587452	154.087	110.867	160.557	193.188	223.491	159.937	3510	2758	5031	3834	5986	4576	141.837	192.205	0.438413	OK	0.28025	0.58531	http://genome.ucsc.edu/cgi-bin/hgTracks?db=human&position=chr10:96518108-96587452
0	ENSG00000077150	NFKB2	chr10:102394109-102402529	54.2184	32.4432	58.5522	57.1063	50.3287	39.7393	1683	961	2324	1514	1951	1633	48.4046	49.0581	0.0193484	OK	0.9349	0.974764	http://genome.ucsc.edu/cgi-bin/hgTracks?db=human&position=chr10:102394109-102402529
0	ENSG00000077152	UBE2T	chr1:202331656-202341980	93.0392	29.3293	99.7572	109.015	86.4806	72.6002	850	253	1275	892	1010	787	74.0419	89.3653	0.271373	OK	0.22795	0.521803	http://genome.ucsc.edu/cgi-bin/hgTracks?db=human&position=chr1:202331656-202341980
0	ENSG00000077157	PPP1R12B	chr1:202348698-202710417	5.14041	17.6179	9.09597	5.22166	6.02437	9.3775	131.842	342.933	237.055	106	122	212.813	10.6181	6.87451	-0.627196	OK	0.3726	0.680822	http://genome.ucsc.edu/cgi-bin/hgTracks?db=human&position=chr1:202348698-202710417
0	ENSG00000077232	DNAJC10	chr2:182716040-182794464	112.723	177.176	101.787	150.212	204.137	201.455	2438	4089.37	3318	3144.65	6050	5447.19	130.562	185.268	0.504878	OK	0.13405	0.391444	http://genome.ucsc.edu/cgi-bin/hgTracks?db=human&position=chr2:182716040-182794464
0	ENSG00000077235	GTF3C1	chr16:27459554-27549913	29.6512	25.6139	27.1	41.4294	31.0636	22.6771	1849	1428	2547	1871	2169	1741	27.455	31.7234	0.208476	OK	0.52245	0.791944	http://genome.ucsc.edu/cgi-bin/hgTracks?db=human&position=chr16:27459554-27549913
0	ENSG00000077238	IL4R	chr16:27313386-27364778	14.2438	16.4822	15.0292	16.6354	18.7923	25.021	313	250.295	436.376	306.751	508	499	15.2517	20.1496	0.401772	OK	0.35015	0.659685	http://genome.ucsc.edu/cgi-bin/hgTracks?db=human&position=chr16:27313386-27364778
0	ENSG00000077254	USP33	chr1:77695986-77759852	38.1535	54.5593	52.1442	44.0469	33.3143	48.8206	1513	1556	2288	1332	1649	1558	48.2857	42.0606	-0.199124	OK	0.41965	0.719367	http://genome.ucsc.edu/cgi-bin/hgTracks?db=human&position=chr1:77695986-77759852
0	ENSG00000077264	PAK3	chrX:110944284-111227361	0	0	0	0	0	0	0	0	0	0	0	0	0	0	0	NOTEST	1	1	http://genome.ucsc.edu/cgi-bin/hgTracks?db=human&position=chrX:110944284-111227361
0	ENSG00000077274	CAPN6	chrX:111245102-111270523	0	0	0	0	0.0176777	0.0187699	0	0	0	0	1	1	0	0.0121492	inf	NOTEST	1	1	http://genome.ucsc.edu/cgi-bin/hgTracks?db=human&position=chrX:111245102-111270523
0	ENSG00000077279	DCX	chrX:111293778-111412429	0	0	0	0	0	0	0	0	0	0	0	0	0	0	0	NOTEST	1	1	http://genome.ucsc.edu/cgi-bin/hgTracks?db=human&position=chrX:111293778-111412429
0	ENSG00000077312	SNRPA	chr19:40691528-40765389	125.962	79.6817	115.059	201.794	219.878	161.747	979.972	651.955	1312.95	1361.96	2014.97	1475.85	106.901	194.473	0.863298	OK	0.0356	0.160702	http://genome.ucsc.edu/cgi-bin/hgTracks?db=human&position=chr19:40691528-40765389
0	ENSG00000077327	SPAG6	chr10:22345444-22454224	0	0.251699	0	0	0	0.0290767	0	2	0	0	0	1	0.0838997	0.00969223	-3.11376	NOTEST	1	1	http://genome.ucsc.edu/cgi-bin/hgTracks?db=human&position=chr10:22345444-22454224
0	ENSG00000077348	EXOSC5	chr19:41262495-41425005	75.2588	64.4037	62.4146	99.0054	100.535	115.699	508.002	605.001	698	617	1040	1247	67.359	105.08	0.64154	OK	0.34255	0.652083	http://genome.ucsc.edu/cgi-bin/hgTracks?db=human&position=chr19:41262495-41425005
0	ENSG00000077380	DYNC1I2	chr2:171687408-171748420	108.105	56.6403	108.185	97.2575	112.582	70.0498	2064	1201	2986	1674	2385	1738	90.9768	93.2964	0.0363243	OK	0.90275	0.963258	http://genome.ucsc.edu/cgi-bin/hgTracks?db=human&position=chr2:171687408-171748420
0	ENSG00000077420	APBB1IP	chr10:26438202-26567803	2.27488	3.44144	2.56193	4.44517	5.08824	4.64507	73	98	115	113	196	178	2.75942	4.72616	0.776305	OK	0.0145	0.083754	http://genome.ucsc.edu/cgi-bin/hgTracks?db=human&position=chr10:26438202-26567803
0	ENSG00000077454	LRCH4	chr7:100572227-100608175	18.869	29.5622	21.2863	10.8387	10.218	13.3422	405.447	434.794	599.01	227.644	316.605	318.251	23.2392	11.4663	-1.01916	OK	0.00425	0.0323253	http://genome.ucsc.edu/cgi-bin/hgTracks?db=human&position=chr7:100572227-100608175
0	ENSG00000077458	FAM76B	chr11:95768941-95832693	45.8834	39.6094	39.9853	25.7922	32.1252	26.3632	498.002	513.004	717	294	397	359	41.826	28.0935	-0.574164	OK	0.4354	0.731255	http://genome.ucsc.edu/cgi-bin/hgTracks?db=human&position=chr11:95768941-95832693
0	ENSG00000077463	SIRT6	chr19:4174108-4182604	18.6621	14.095	15.5318	23.1963	22.1226	18.6082	238	209	311	266	373	311	16.0963	21.309	0.404736	OK	0.1605	0.43663	http://genome.ucsc.edu/cgi-bin/hgTracks?db=human&position=chr19:4174108-4182604
0	ENSG00000077498	TYR	chr11:89177451-89295759	0	0	0	0	0	0	0	0	0	0	0	0	0	0	0	NOTEST	1	1	http://genome.ucsc.edu/cgi-bin/hgTracks?db=human&position=chr11:89177451-89295759
0	ENSG00000077514	POLD3	chr11:74491711-74669117	39.2513	15.6683	34.7809	14.0239	11.2754	6.15868	744	321.708	1002.75	204	276	177	29.9002	10.486	-1.51169	OK	0.00155	0.014468	http://genome.ucsc.edu/cgi-bin/hgTracks?db=human&position=chr11:74491711-74669117
0	ENSG00000077522	ACTN2	chr1:236686453-236764631	0	0	0	0.131864	0.0935154	0	0	0	0	2	3	0	0	0.0751265	inf	NOTEST	1	1	http://genome.ucsc.edu/cgi-bin/hgTracks?db=human&position=chr1:236686453-236764631
0	ENSG00000077549	CAPZB	chr1:19338775-19485539	75.9601	43.1124	65.0608	46.7783	49.0182	43.3715	866	541	1124	582	788	611	61.3778	46.3893	-0.403923	OK	0.1247	0.374568	http://genome.ucsc.edu/cgi-bin/hgTracks?db=human&position=chr1:19338775-19485539
0	ENSG00000077585	GPR137B	chr1:236142504-236281985	2.08111	3.71191	1.51133	2.40693	2.89674	2.92893	29.9999	50	43.9997	45.9998	64.9997	69	2.43478	2.7442	0.172592	OK	0.83205	0.942483	http://genome.ucsc.edu/cgi-bin/hgTracks?db=human&position=chr1:236142504-236281985
0	ENSG00000077616	NAALAD2	chr11:90131514-90192894	0.0896553	0.359455	0.157709	0.295909	0.429006	0.899771	4	16	7	10	5	20	0.202273	0.541562	1.42082	NOTEST	1	1	http://genome.ucsc.edu/cgi-bin/hgTracks?db=human&position=chr11:90131514-90192894
0	ENSG00000077684	JADE1	chr4:128809622-129116640	21.5294	21.2889	26.5973	20.261	16.1106	15.782	971.995	976.001	1498	716.719	965	872	23.1385	17.3845	-0.412494	OK	0.25895	0.559455	http://genome.ucsc.edu/cgi-bin/hgTracks?db=human&position=chr4:128809622-129116640
1	ENSG00000077713	SLC25A43	chrX:119399059-119454478	17.2262	19.5787	17.0585	9.07059	6.17872	7.25541	501	461	720	188	265	242	17.9545	7.50157	-1.25908	OK	0.00055	0.00622521	http://genome.ucsc.edu/cgi-bin/hgTracks?db=human&position=chrX:119399059-119454478
0	ENSG00000077721	UBE2A	chrX:119574466-119605895	88.3978	39.9185	90.5152	43.926	41.7834	28.3759	1167.84	565	1659.27	501.946	689.002	455.143	72.9438	38.0284	-0.939707	OK	0.00255	0.0215637	http://genome.ucsc.edu/cgi-bin/hgTracks?db=human&position=chrX:119574466-119605895
0	ENSG00000077782	FGFR1	chr8:38411137-38468834	114.927	111.324	97.2251	137.46	139.288	104.173	1368	1598.37	1840.83	1626.69	2083.01	1649.8	107.825	126.974	0.23583	OK	0.48815	0.768232	http://genome.ucsc.edu/cgi-bin/hgTracks?db=human&position=chr8:38411137-38468834
0	ENSG00000077800	FKBP6	chr7:73328163-73358637	0	0	0	0	0	0	0	0	0	0	0	0	0	0	0	NOTEST	1	1	http://genome.ucsc.edu/cgi-bin/hgTracks?db=human&position=chr7:73328163-73358637
0	ENSG00000077935	SMC1B	chr22:45344062-45413619	0.019033	0.229046	0.0272017	0.0209684	0.0173258	0.0473817	1	12	2	1	1	3	0.0917602	0.0285586	-1.68394	NOTEST	1	1	http://genome.ucsc.edu/cgi-bin/hgTracks?db=human&position=chr22:45344062-45413619
1	ENSG00000077942	FBLN1	chr22:45502237-45601135	4.90551	6.12429	3.2085	0.332287	0.0982925	0.396063	65	64	59	1	4	2	4.7461	0.275548	-4.10637	OK	5e-05	0.000797421	http://genome.ucsc.edu/cgi-bin/hgTracks?db=human&position=chr22:45502237-45601135
0	ENSG00000077943	ITGA8	chr10:15513948-15720125	0	0	0	0.0255797	0.0925826	0.0192643	0	0	0	2	1	2	0	0.0458089	inf	NOTEST	1	1	http://genome.ucsc.edu/cgi-bin/hgTracks?db=human&position=chr10:15513948-15720125
0	ENSG00000077984	CST7	chr20:24949229-24959928	32.882	45.5439	33.6281	48.4169	52.7648	53.4026	313	433	447	418	641	611	37.3513	51.5281	0.464201	OK	0.0414	0.179085	http://genome.ucsc.edu/cgi-bin/hgTracks?db=human&position=chr20:24949229-24959928
0	ENSG00000078018	MAP2	chr2:209424057-209734118	4.3641	7.06445	3.01003	0.889098	1.33227	2.33987	88	251	116	17	27	62	4.81286	1.52041	-1.66243	OK	0.00505	0.0371281	http://genome.ucsc.edu/cgi-bin/hgTracks?db=human&position=chr2:209424057-209734118
0	ENSG00000078043	PIAS2	chr18:46803223-47102243	8.39907	9.70263	9.68656	4.46341	4.23687	2.70801	227	436	400	101	144	150.999	9.26275	3.80276	-1.28439	OK	0.00285	0.0236022	http://genome.ucsc.edu/cgi-bin/hgTracks?db=human&position=chr18:46803223-47102243
1	ENSG00000078053	AMPH	chr7:38383703-38631567	0	0	0	6.65109	5.9557	8.3042	0	0	0	219	248	206	0	6.97033	inf	OK	5e-05	0.000797421	http://genome.ucsc.edu/cgi-bin/hgTracks?db=human&position=chr7:38383703-38631567
0	ENSG00000078061	ARAF	chrX:47561099-47630305	35.5859	55.7796	39.0077	32.1703	27.2834	28.2488	1019.99	1266	1304	720	975	823	43.4577	29.2342	-0.57196	OK	0.1312	0.386322	http://genome.ucsc.edu/cgi-bin/hgTracks?db=human&position=chrX:47561099-47630305
0	ENSG00000078070	MCCC1	chr3:183015217-183116075	46.9772	37.2697	43.6031	73.9471	49.7492	53.0855	897.989	958	1128	674	971.985	962	42.6167	58.9273	0.467518	OK	0.33045	0.640651	http://genome.ucsc.edu/cgi-bin/hgTracks?db=human&position=chr3:183015217-183116075
0	ENSG00000078081	LAMP3	chr3:183122212-183163839	0.682142	18.6142	0.813766	1.91506	4.57238	6.92579	21	597	22	32	156	232	6.70337	4.47108	-0.584263	OK	0.19875	0.488776	http://genome.ucsc.edu/cgi-bin/hgTracks?db=human&position=chr3:183122212-183163839
0	ENSG00000078098	FAP	chr2:162159761-162245151	0	0.213552	0	0	0	0.225642	0	1	0	0	0	1	0.071184	0.075214	0.0794484	NOTEST	1	1	http://genome.ucsc.edu/cgi-bin/hgTracks?db=human&position=chr2:162159761-162245151
0	ENSG00000078114	NEBL	chr10:20779972-21175048	1.92405	6.87094	2.55188	1.21903	1.2368	3.98395	113	323.001	107	36	45	142.001	3.78229	2.14659	-0.817208	OK	0.0988	0.323634	http://genome.ucsc.edu/cgi-bin/hgTracks?db=human&position=chr10:20779972-21175048
1	ENSG00000078124	ACER3	chr11:76860866-77026797	13.558	9.50814	16.0304	6.20546	3.93424	3.47054	422	367	618	151	151	130	13.0322	4.53675	-1.52235	OK	0.00045	0.00525885	http://genome.ucsc.edu/cgi-bin/hgTracks?db=human&position=chr11:76860866-77026797
0	ENSG00000078140	UBE2K	chr4:39698043-39782792	119.603	60.9292	108.708	79.4048	75.3394	46.457	1709	1118	2082	1018	1298	1081	96.4134	67.0671	-0.523628	OK	0.15975	0.435464	http://genome.ucsc.edu/cgi-bin/hgTracks?db=human&position=chr4:39698043-39782792
0	ENSG00000078142	PIK3C3	chr18:41955205-42087830	80.3693	87.4171	75.1698	45.7094	48.7644	51.2713	1326	1462	1624	768	1039	1114	80.9854	48.5817	-0.737249	OK	0.03265	0.151299	http://genome.ucsc.edu/cgi-bin/hgTracks?db=human&position=chr18:41955205-42087830
0	ENSG00000078177	N4BP2	chr4:40042916-40158252	3.01576	10.9215	2.86258	9.42843	12.6523	15.4807	250	796	351	694	1336.97	1260.96	5.59995	12.5205	1.1608	OK	0.0011	0.0110521	http://genome.ucsc.edu/cgi-bin/hgTracks?db=human&position=chr4:40042916-40158252
0	ENSG00000078237	TIGAR	chr12:4307762-4354593	9.6837	3.99642	12.2104	18.7589	20.5711	16.3416	94	70	158	175	296	212	8.63017	18.5572	1.10452	OK	0.02735	0.133367	http://genome.ucsc.edu/cgi-bin/hgTracks?db=human&position=chr12:4307762-4354593
0	ENSG00000078246	TULP3	chr12:1946053-2941140	11.7819	12.8219	10.8301	24.1991	22.6789	16.6015	300.001	290.001	411.001	397.004	675	540.005	11.8113	21.1598	0.841157	OK	0.21205	0.503565	http://genome.ucsc.edu/cgi-bin/hgTracks?db=human&position=chr12:1946053-2941140
0	ENSG00000078269	SYNJ2	chr6:157981886-158099176	60.9622	58.0993	60.5916	34.0936	29.0108	32.7249	2989	3251	3969	1636	2120	2086	59.8844	31.9431	-0.906675	OK	0.01195	0.0722948	http://genome.ucsc.edu/cgi-bin/hgTracks?db=human&position=chr6:157981886-158099176
0	ENSG00000078295	ADCY2	chr5:7396207-7830081	0	0	0	0	0.0443764	0.0195031	0	0	0	0	2	3	0	0.0212932	inf	NOTEST	1	1	http://genome.ucsc.edu/cgi-bin/hgTracks?db=human&position=chr5:7396207-7830081
0	ENSG00000078304	PPP2R5C	chr14:101761797-101927989	143.684	80.6946	128.993	134.013	123.574	130.279	2051	1449	2851	1981	2500	2319	117.791	129.289	0.134372	OK	0.61685	0.847556	http://genome.ucsc.edu/cgi-bin/hgTracks?db=human&position=chr14:101761797-101927989
0	ENSG00000078319	PMS2P1	chr7:100307701-100400099	7.5624	7.71872	6.68734	3.81839	5.93942	5.29702	101.626	103.54	125.587	46.5524	101.957	85.6386	7.32282	5.01828	-0.545208	OK	0.4481	0.740655	http://genome.ucsc.edu/cgi-bin/hgTracks?db=human&position=chr7:100307701-100400099
0	ENSG00000078328	RBFOX1	chr16:5239801-7713338	0	0	0	0	0	0	0	0	0	0	0	0	0	0	0	NOTEST	1	1	http://genome.ucsc.edu/cgi-bin/hgTracks?db=human&position=chr16:5239801-7713338
0	ENSG00000078369	GNB1	chr1:1785284-1891117	506.682	284.372	467.26	411.628	371.359	265.112	6842	3926	8858	4450	5853	4388	419.438	349.366	-0.263715	OK	0.541	0.804832	http://genome.ucsc.edu/cgi-bin/hgTracks?db=human&position=chr1:1785284-1891117
0	ENSG00000078399	HOXA9	chr7:27162434-27180261	0	0	0	0	0	0	0	0	0	0	0	0	0	0	0	NOTEST	1	1	http://genome.ucsc.edu/cgi-bin/hgTracks?db=human&position=chr7:27162434-27180261
0	ENSG00000078401	EDN1	chr6:12290362-12297194	17.8973	5.0484	22.5872	24.8581	11.0022	6.91237	430	121	759	542	338	200	15.1776	14.2576	-0.0902208	OK	0.71315	0.897575	http://genome.ucsc.edu/cgi-bin/hgTracks?db=human&position=chr6:12290362-12297194
0	ENSG00000078403	MLLT10	chr10:21513477-21743630	49.2984	46.2049	33.2431	39.9658	30.023	34.6306	586.999	760	792	624	732	841	42.9155	34.8731	-0.299383	OK	0.5874	0.832201	http://genome.ucsc.edu/cgi-bin/hgTracks?db=human&position=chr10:21513477-21743630
0	ENSG00000078487	ZCWPW1	chr7:100400825-100434126	4.47298	4.95309	4.53273	2.87097	5.02587	4.18747	69	111.13	100.29	59.0485	113.06	99.2609	4.65293	4.0281	-0.208039	OK	0.7542	0.913169	http://genome.ucsc.edu/cgi-bin/hgTracks?db=human&position=chr7:100400825-100434126
0	ENSG00000078549	ADCYAP1R1	chr7:31052460-31111479	0	0	0	0.121141	0.0829034	0.060252	0	0	0	5	4	6	0	0.0880988	inf	NOTEST	1	1	http://genome.ucsc.edu/cgi-bin/hgTracks?db=human&position=chr7:31052460-31111479
0	ENSG00000078579	FGF20	chr8:16992168-17002181	0	0	0.0366968	0.737778	0.261819	0	0	0	1	2	2	0	0.0122323	0.333199	4.76762	NOTEST	1	1	http://genome.ucsc.edu/cgi-bin/hgTracks?db=human&position=chr8:16992168-17002181
0	ENSG00000078589	P2RY10	chrX:78945331-78961954	0	0	0	0	0	0	0	0	0	0	0	0	0	0	0	NOTEST	1	1	http://genome.ucsc.edu/cgi-bin/hgTracks?db=human&position=chrX:78945331-78961954
0	ENSG00000078596	ITM2A	chrX:79360383-79367667	0	0	0	0	0	0	0	0	0	0	0	0	0	0	0	NOTEST	1	1	http://genome.ucsc.edu/cgi-bin/hgTracks?db=human&position=chrX:79360383-79367667
0	ENSG00000078618	NRDC	chr1:51561865-51878937	104.426	101.894	118.095	135.829	119.411	132.49	3999.25	3130.28	5414.78	4573.6	5766.07	5331.54	108.138	129.243	0.257209	OK	0.4002	0.705978	http://genome.ucsc.edu/cgi-bin/hgTracks?db=human&position=chr1:51561865-51878937
0	ENSG00000078668	VDAC3	chr8:42391623-42405897	113.778	52.9713	132.517	107.175	99.6963	94.4035	1336	628	1986	1192	1368	1221	99.7554	100.425	0.00964836	OK	0.96955	0.986095	http://genome.ucsc.edu/cgi-bin/hgTracks?db=human&position=chr8:42391623-42405897
0	ENSG00000078674	PCM1	chr8:17922839-18029944	67.9725	78.9008	72.2524	89.2325	118.301	87.806	2292	2481	3398	2521	3594	2940	73.0419	98.4465	0.430614	OK	0.2218	0.513638	http://genome.ucsc.edu/cgi-bin/hgTracks?db=human&position=chr8:17922839-18029944
0	ENSG00000078687	TNRC6C	chr17:77959239-78142968	7.29109	8.05999	5.92045	4.59816	3.30774	7.75222	224	414	340.532	181.333	254.273	369.02	7.09051	5.21937	-0.442013	OK	0.50565	0.781673	http://genome.ucsc.edu/cgi-bin/hgTracks?db=human&position=chr17:77959239-78142968
0	ENSG00000078699	CBFA2T2	chr20:33490074-33650036	6.19755	8.67421	5.74262	4.69128	4.13394	5.41369	251	594	427	200	233	304	6.87146	4.7463	-0.533813	OK	0.2367	0.532537	http://genome.ucsc.edu/cgi-bin/hgTracks?db=human&position=chr20:33490074-33650036
0	ENSG00000078725	BRINP1	chr9:119153457-119369467	0	0	0	0	0	0	0	0	0	0	0	0	0	0	0	NOTEST	1	1	http://genome.ucsc.edu/cgi-bin/hgTracks?db=human&position=chr9:119153457-119369467
0	ENSG00000078747	ITCH	chr20:34363234-34511393	77.424	91.2891	79.5158	118.809	118.886	96.5809	2560	2416	3328	3697	5048	3794	82.743	111.425	0.429369	OK	0.2043	0.49592	http://genome.ucsc.edu/cgi-bin/hgTracks?db=human&position=chr20:34363234-34511393
0	ENSG00000078795	PKD2L2	chr5:137814332-138051961	0	0.348293	0.143503	0.0403601	0.157887	0.0676696	0	9.53819	5.53744	1	5.57425	2.12196	0.163932	0.0886389	-0.887086	NOTEST	1	1	http://genome.ucsc.edu/cgi-bin/hgTracks?db=human&position=chr5:137814332-138051961
0	ENSG00000078804	TP53INP2	chr20:34560541-34825649	1.57576	3.06049	1.22582	0.659257	0.976522	1.34069	80	153	89	30	45.9949	82	1.95402	0.992156	-0.977807	OK	0.2541	0.553318	http://genome.ucsc.edu/cgi-bin/hgTracks?db=human&position=chr20:34560541-34825649
0	ENSG00000078808	SDF4	chr1:1216907-1232031	124.189	114.517	111.67	110.318	125.984	105.534	1850	1909	2387	1415	2250	2022	116.792	113.945	-0.0355975	OK	0.89415	0.961352	http://genome.ucsc.edu/cgi-bin/hgTracks?db=human&position=chr1:1216907-1232031
0	ENSG00000078814	MYH7B	chr20:34975402-35092871	0.678281	4.65615	0.773768	0.410348	0.986819	2.02116	16	89	30	10	32	43	2.03607	1.13944	-0.837456	OK	0.49925	0.777233	http://genome.ucsc.edu/cgi-bin/hgTracks?db=human&position=chr20:34975402-35092871
0	ENSG00000078898	BPIFB2	chr20:33007599-33023709	0	0	0	0	0	0	0	0	0	0	0	0	0	0	0	NOTEST	1	1	http://genome.ucsc.edu/cgi-bin/hgTracks?db=human&position=chr20:33007599-33023709
0	ENSG00000078900	TP73	chr1:3630766-3771645	2.23816	0.686912	1.80172	1.30721	1.28058	1.17683	83.306	39.2014	78.4847	40.6136	42	46	1.5756	1.25487	-0.328361	OK	0.67355	0.879062	http://genome.ucsc.edu/cgi-bin/hgTracks?db=human&position=chr1:3630766-3771645
0	ENSG00000078902	TOLLIP	chr11:1274370-1309654	35.2267	40.4059	33.8556	34.0121	28.4722	27.7879	697	669	847	516	766	701	36.4961	30.0907	-0.278423	OK	0.3944	0.700586	http://genome.ucsc.edu/cgi-bin/hgTracks?db=human&position=chr11:1274370-1309654
0	ENSG00000078967	UBE2D4	chr7:43926437-44019175	12.7555	10.9516	10.2378	10.1532	12.2157	11.535	215.919	264.486	272.376	151.719	248.301	240.522	11.315	11.3013	-0.001742	OK	0.99575	0.997051	http://genome.ucsc.edu/cgi-bin/hgTracks?db=human&position=chr7:43926437-44019175
0	ENSG00000079101	CLUL1	chr18:596987-712676	0.497427	0.174375	1.13586	0	0.0387547	0.215613	3.9991	3.51415	7.3164	0	1.00069	1.00001	0.602554	0.0847892	-2.82914	NOTEST	1	1	http://genome.ucsc.edu/cgi-bin/hgTracks?db=human&position=chr18:596987-712676
0	ENSG00000079102	RUNX1T1	chr8:91954966-92103286	0	0	0	0	0.157543	0.223235	0	0	0	0	2	1	0	0.126926	inf	NOTEST	1	1	http://genome.ucsc.edu/cgi-bin/hgTracks?db=human&position=chr8:91954966-92103286
0	ENSG00000079112	CDH17	chr8:94127170-94217303	0	0.131202	0.126628	0.233916	0.0170436	0.176899	0	6	1	1	1	1	0.0859433	0.14262	0.730712	NOTEST	1	1	http://genome.ucsc.edu/cgi-bin/hgTracks?db=human&position=chr8:94127170-94217303
0	ENSG00000079134	THOC1	chr18:158382-268050	46.3992	38.6341	52.9286	54.7751	52.0622	35.5043	904.754	734.355	1366.79	958.629	1363.36	900.938	45.9873	47.4472	0.0450888	OK	0.87445	0.956182	http://genome.ucsc.edu/cgi-bin/hgTracks?db=human&position=chr18:158382-268050
0	ENSG00000079150	FKBP7	chr2:178463663-178478600	16.442	10.5991	15.3243	8.20935	6.84682	6.80351	146	102	179	74	85	68	14.1218	7.28656	-0.95461	OK	0.0119	0.0720666	http://genome.ucsc.edu/cgi-bin/hgTracks?db=human&position=chr2:178463663-178478600
0	ENSG00000079156	OSBPL6	chr2:178194480-178402891	3.78396	3.55818	2.81138	7.31874	7.72308	6.64179	156	182	202	267	337	241	3.38451	7.22787	1.09462	OK	0.0081	0.0533631	http://genome.ucsc.edu/cgi-bin/hgTracks?db=human&position=chr2:178194480-178402891
0	ENSG00000079215	SLC1A3	chr5:36606354-36725195	35.2231	10.4201	23.3594	18.1803	11.1994	17.5715	307	112	326	196	131	179	23.0009	15.6504	-0.555488	OK	0.16385	0.442398	http://genome.ucsc.edu/cgi-bin/hgTracks?db=human&position=chr5:36606354-36725195
0	ENSG00000079246	XRCC5	chr2:216107463-216206303	356.222	155.221	339.051	447.709	382.212	316.712	7163	3199	10023	8480	11024	7522	283.498	382.211	0.43103	OK	0.3261	0.635996	http://genome.ucsc.edu/cgi-bin/hgTracks?db=human&position=chr2:216107463-216206303
0	ENSG00000079257	LXN	chr3:158644277-158692575	23.3176	12.9905	18.0649	7.10489	5.88087	7.22721	279.001	154	302	76.0012	89.0017	101	18.1243	6.73766	-1.42761	OK	0.06895	0.254686	http://genome.ucsc.edu/cgi-bin/hgTracks?db=human&position=chr3:158644277-158692575
1	ENSG00000079263	SP140	chr2:230121369-230313215	0.529293	0.538224	0.772889	7.28356	7.01143	7.36786	9	6.00002	16	93	106	116	0.613469	7.22095	3.55713	OK	5e-05	0.000797421	http://genome.ucsc.edu/cgi-bin/hgTracks?db=human&position=chr2:230121369-230313215
0	ENSG00000079277	MKNK1	chr1:46538695-46616891	44.9283	37.4368	54.0711	29.3422	32.6459	33.0016	493	462.868	814.951	350	456.999	574.93	45.4787	31.6632	-0.522384	OK	0.1546	0.427509	http://genome.ucsc.edu/cgi-bin/hgTracks?db=human&position=chr1:46538695-46616891
1	ENSG00000079308	TNS1	chr2:217799788-218002995	0.430527	0.179794	0.409767	1.95952	2.52049	2.01997	20	5	17	72	84	116	0.340029	2.16666	2.67174	OK	5e-05	0.000797421	http://genome.ucsc.edu/cgi-bin/hgTracks?db=human&position=chr2:217799788-218002995
0	ENSG00000079313	REXO1	chr19:1815245-1848463	19.2507	8.98931	15.5301	40.8508	22.8851	9.5678	319.129	384.877	492.439	520.694	605.539	482.386	14.59	24.4346	0.743942	OK	0.3225	0.632475	http://genome.ucsc.edu/cgi-bin/hgTracks?db=human&position=chr19:1815245-1848463
0	ENSG00000079332	SAR1A	chr10:70147288-70170523	167.121	73.333	178.794	140.51	165.627	142.089	2226	1113	3259	1942	2903	2308	139.749	149.409	0.0964186	OK	0.786	0.926348	http://genome.ucsc.edu/cgi-bin/hgTracks?db=human&position=chr10:70147288-70170523
0	ENSG00000079335	CDC14A	chr1:100344476-100520277	3.52882	4.98519	3.39082	2.75197	4.37511	5.90206	106.655	120.817	143	98	143	158.275	3.96828	4.34305	0.130194	OK	0.77305	0.9213	http://genome.ucsc.edu/cgi-bin/hgTracks?db=human&position=chr1:100344476-100520277
0	ENSG00000079337	RAPGEF3	chr12:47706084-47837898	0.523076	1.05405	0.798445	1.23624	1.53929	2.6199	14.0001	20.9974	21.9946	25	51.2919	70.71	0.791857	1.79848	1.18347	OK	0.0656	0.246077	http://genome.ucsc.edu/cgi-bin/hgTracks?db=human&position=chr12:47706084-47837898
0	ENSG00000079385	CEACAM1	chr19:42397127-42652355	0.334089	0.530305	0	0.388844	0.507448	1.23491	1	15.6267	0	8.99946	6.00044	18	0.288131	0.710401	1.30191	NOTEST	1	1	http://genome.ucsc.edu/cgi-bin/hgTracks?db=human&position=chr19:42397127-42652355
0	ENSG00000079387	SENP1	chr12:48042897-48146404	12.2764	14.7724	13.3912	23.4658	18.9285	19.1325	376.925	330	472	510.006	646.35	547.447	13.48	20.5089	0.605433	OK	0.3136	0.623134	http://genome.ucsc.edu/cgi-bin/hgTracks?db=human&position=chr12:48042897-48146404
0	ENSG00000079393	DUSP13	chr10:75094431-75182123	0.396868	0.132382	0.21857	0	0	0	3	1	4.99682	0	0	0	0.249273	0	#NAME?	NOTEST	1	1	http://genome.ucsc.edu/cgi-bin/hgTracks?db=human&position=chr10:75094431-75182123
0	ENSG00000079432	CIC	chr19:42268536-42295797	9.29328	16.5144	9.16057	11.0997	11.2459	7.92978	471	693	681	445	535	525	11.6561	10.0918	-0.207899	OK	0.6777	0.88102	http://genome.ucsc.edu/cgi-bin/hgTracks?db=human&position=chr19:42268536-42295797
0	ENSG00000079435	LIPE	chr19:42397127-42652355	5.51047	7.90926	6.95268	11.0271	8.97136	13.2774	67	85.2042	113.704	89.0004	125.377	119	6.7908	11.092	0.707861	OK	0.17165	0.454608	http://genome.ucsc.edu/cgi-bin/hgTracks?db=human&position=chr19:42397127-42652355
1	ENSG00000079459	FDFT1	chr8:11795572-11839309	105.308	46.4892	79.6309	28.8398	27.8523	28.0991	1345	550	1433	405	460	450	77.1427	28.2637	-1.44858	OK	5e-05	0.000797421	http://genome.ucsc.edu/cgi-bin/hgTracks?db=human&position=chr8:11795572-11839309
0	ENSG00000079462	PAFAH1B3	chr19:42297032-42310821	105.112	61.7048	101.475	62.2666	56.0606	70.8765	771.348	455.914	1029.05	418.317	527.666	684.65	89.4306	63.0679	-0.503866	OK	0.03425	0.156289	http://genome.ucsc.edu/cgi-bin/hgTracks?db=human&position=chr19:42297032-42310821
0	ENSG00000079482	OPHN1	chrX:68042343-68433913	28.4201	25.4812	23.2227	20.0501	47.5179	14.4991	934	929	1284	689	831	663	25.708	27.3557	0.089624	OK	0.82955	0.941225	http://genome.ucsc.edu/cgi-bin/hgTracks?db=human&position=chrX:68042343-68433913
0	ENSG00000079557	AFM	chr4:73481682-73504001	0	0	0	0	0	0	0	0	0	0	0	0	0	0	0	NOTEST	1	1	http://genome.ucsc.edu/cgi-bin/hgTracks?db=human&position=chr4:73481682-73504001
0	ENSG00000079616	KIF22	chr16:29790718-29805385	79.2323	24.7668	79.7314	99.5778	92.0529	59.2486	1456	460.104	2100	1520	2022	1439.44	61.2435	83.6264	0.449403	OK	0.1103	0.346553	http://genome.ucsc.edu/cgi-bin/hgTracks?db=human&position=chr16:29790718-29805385
0	ENSG00000079689	SCGN	chr6:25652200-25701783	0	0	0	0	0	0.12727	0	0	0	0	0	1	0	0.0424233	inf	NOTEST	1	1	http://genome.ucsc.edu/cgi-bin/hgTracks?db=human&position=chr6:25652200-25701783
0	ENSG00000079691	CARMIL1	chr6:25279077-25620530	8.63057	8.22815	9.17471	15.9264	12.4312	11.9965	583	505	822	892	1032	883	8.67781	13.4514	0.632348	OK	0.00455	0.0341357	http://genome.ucsc.edu/cgi-bin/hgTracks?db=human&position=chr6:25279077-25620530
0	ENSG00000079739	PGM1	chr1:63440769-63660245	96.6573	57.8609	82.188	80.7107	88.7318	89.4458	2878	1611.64	3379	2140	3316.79	3122	78.9021	86.2961	0.129233	OK	0.57185	0.823074	http://genome.ucsc.edu/cgi-bin/hgTracks?db=human&position=chr1:63440769-63660245
0	ENSG00000079785	DDX1	chr2:15591177-15631111	64.9345	43.5519	67.463	104.253	100.818	84.0737	1920	1159	2686	2787	3807	2838	58.6498	96.3816	0.716634	OK	0.00055	0.00622521	http://genome.ucsc.edu/cgi-bin/hgTracks?db=human&position=chr2:15591177-15631111
0	ENSG00000079805	DNM2	chr19:10718078-10836318	164.58	151.835	147.511	119.643	112.985	118.579	3854.34	3012.12	4847.3	2902.15	3925.28	3410.84	154.642	117.069	-0.401574	OK	0.18265	0.469493	http://genome.ucsc.edu/cgi-bin/hgTracks?db=human&position=chr19:10718078-10836318
0	ENSG00000079819	EPB41L2	chr6:130839346-131063322	84.9018	65.2671	90.2016	61.3774	49.1863	41.8729	1714	1406	2506	949	1167	925	80.1235	50.8122	-0.657051	OK	0.10485	0.33657	http://genome.ucsc.edu/cgi-bin/hgTracks?db=human&position=chr6:130839346-131063322
1	ENSG00000079841	RIMS1	chr6:71886702-72403143	0.471488	0.471185	0.513987	1.61747	1.18484	1.53501	18	16	25	67	65	80	0.485553	1.44577	1.57414	OK	0.00025	0.00322058	http://genome.ucsc.edu/cgi-bin/hgTracks?db=human&position=chr6:71886702-72403143
0	ENSG00000079931	MOXD1	chr6:132296054-132401545	3.53622	1.30949	1.73064	2.78107	2.88755	3.25458	86	49	86	81	104	93	2.19212	2.9744	0.440273	OK	0.3503	0.659897	http://genome.ucsc.edu/cgi-bin/hgTracks?db=human&position=chr6:132296054-132401545
0	ENSG00000079950	STX7	chr6:132445866-132513198	65.5929	46.1234	55.4375	57.5964	67.657	48.6554	1108	854	1461	918	1363	1162	55.7179	57.9696	0.057155	OK	0.8702	0.954712	http://genome.ucsc.edu/cgi-bin/hgTracks?db=human&position=chr6:132445866-132513198
0	ENSG00000079974	RABL2B	chr22:50756947-50801309	1.15766	4.65559	1.29981	1.45543	1.56984	2.08678	27.9999	59.9997	32	27.9999	56.8654	60	2.37102	1.70402	-0.476567	OK	0.39925	0.70515	http://genome.ucsc.edu/cgi-bin/hgTracks?db=human&position=chr22:50756947-50801309
0	ENSG00000079999	KEAP1	chr19:10486119-10503741	125.443	87.839	138.558	108.625	111.723	117.046	1645	1199	2472	1069	1611	1731	117.28	112.465	-0.0604852	OK	0.84435	0.946383	http://genome.ucsc.edu/cgi-bin/hgTracks?db=human&position=chr19:10486119-10503741
0	ENSG00000080007	DDX43	chr6:73368554-73452276	0.0329608	0.348118	0.198491	0.304858	0.13236	0.0547257	1	9.11779	3.01954	3.00188	3.81201	2	0.19319	0.163981	-0.236489	NOTEST	1	1	http://genome.ucsc.edu/cgi-bin/hgTracks?db=human&position=chr6:73368554-73452276
1	ENSG00000080031	PTPRH	chr19:55181247-55209506	0.879306	4.51332	0.798142	4.89032	8.14492	11.8129	27	131	33	138	338	451	2.06359	8.28271	2.00495	OK	0.0001	0.00148969	http://genome.ucsc.edu/cgi-bin/hgTracks?db=human&position=chr19:55181247-55209506
0	ENSG00000080166	DCT	chr13:94436807-94479682	0	0.0542646	0	0.0624503	0.121625	0.139669	0	3	0	1	3	6	0.0180882	0.107915	2.57677	NOTEST	1	1	http://genome.ucsc.edu/cgi-bin/hgTracks?db=human&position=chr13:94436807-94479682
0	ENSG00000080189	SLC35C2	chr20:46345979-46364458	25.189	31.6515	28.2204	35.9853	44.2785	46.6383	478	738	678	623	998	1101	28.3536	42.3007	0.577149	OK	0.08285	0.288038	http://genome.ucsc.edu/cgi-bin/hgTracks?db=human&position=chr20:46345979-46364458
0	ENSG00000080200	CRYBG3	chr3:97822039-97972457	7.1051	12.535	7.90214	7.61455	8.53571	6.57052	983.337	1276.19	1530.89	956.683	1475.07	1096.24	9.18075	7.57359	-0.27763	OK	0.40655	0.710565	http://genome.ucsc.edu/cgi-bin/hgTracks?db=human&position=chr3:97822039-97972457
0	ENSG00000080224	EPHA6	chr3:96814580-97752460	0	0	0	0	0	0	0	0	0	0	0	0	0	0	0	NOTEST	1	1	http://genome.ucsc.edu/cgi-bin/hgTracks?db=human&position=chr3:96814580-97752460
0	ENSG00000080293	SCTR	chr2:119439842-119525301	0	0	0	0	0	0	0	0	0	0	0	0	0	0	0	NOTEST	1	1	http://genome.ucsc.edu/cgi-bin/hgTracks?db=human&position=chr2:119439842-119525301
0	ENSG00000080298	RFX3	chr9:3218296-3526004	2.50193	6.77597	3.07418	3.86497	2.61559	3.03058	82	187	103	58	51	104	4.11736	3.17038	-0.377062	OK	0.5286	0.796607	http://genome.ucsc.edu/cgi-bin/hgTracks?db=human&position=chr9:3218296-3526004
0	ENSG00000080345	RIF1	chr2:151409882-151734487	42.7839	34.8697	40.1754	31.5933	30.8072	26.5536	3724	3210	5277.01	3318	4035	2899.01	39.2763	29.6514	-0.405563	OK	0.13075	0.385577	http://genome.ucsc.edu/cgi-bin/hgTracks?db=human&position=chr2:151409882-151734487
0	ENSG00000080371	RAB21	chr12:71754873-71800285	39.3696	24.2462	36.1972	54.707	45.6525	29.8059	601	529	828	795	1059	679	33.271	43.3885	0.383045	OK	0.27615	0.579908	http://genome.ucsc.edu/cgi-bin/hgTracks?db=human&position=chr12:71754873-71800285
1	ENSG00000080493	SLC4A4	chr4:71186756-71572087	1.19591	0.232697	1.97463	8.99031	6.20938	6.07453	70	13	101	435	410	329	1.13441	7.09141	2.64412	OK	5e-05	0.000797421	http://genome.ucsc.edu/cgi-bin/hgTracks?db=human&position=chr4:71186756-71572087
0	ENSG00000080503	SMARCA2	chr9:1980289-2193624	146.732	43.4192	66.3961	42.6333	82.7786	40.0935	1205	707.758	1640.71	695	929	791.389	85.5158	55.1685	-0.632349	OK	0.0473	0.197061	http://genome.ucsc.edu/cgi-bin/hgTracks?db=human&position=chr9:1980289-2193624
0	ENSG00000080511	RDH8	chr19:10013248-10022279	0	0	0	0	0.039422	0	0	0	0	0	1	0	0	0.0131407	inf	NOTEST	1	1	http://genome.ucsc.edu/cgi-bin/hgTracks?db=human&position=chr19:10013248-10022279
0	ENSG00000080546	SESN1	chr6:108986436-109094819	2.92288	3.84417	3.96732	1.51129	1.71374	3.34343	90	63	154	50	62.8874	86	3.57812	2.18949	-0.708611	OK	0.1761	0.461399	http://genome.ucsc.edu/cgi-bin/hgTracks?db=human&position=chr6:108986436-109094819
0	ENSG00000080561	MID2	chrX:107825754-107935980	3.58737	6.19004	4.16725	3.92702	2.58789	2.76863	81	115	99	77	87	81	4.64822	3.09451	-0.586964	OK	0.1553	0.428369	http://genome.ucsc.edu/cgi-bin/hgTracks?db=human&position=chrX:107825754-107935980
0	ENSG00000080572	PIH1D3	chrX:107206631-107244243	0	0	0	0	0	0	0	0	0	0	0	0	0	0	0	NOTEST	1	1	http://genome.ucsc.edu/cgi-bin/hgTracks?db=human&position=chrX:107206631-107244243
0	ENSG00000080573	COL5A3	chr19:9959560-10010471	0	0	0	0	0	0	0	0	0	0	0	0	0	0	0	NOTEST	1	1	http://genome.ucsc.edu/cgi-bin/hgTracks?db=human&position=chr19:9959560-10010471
0	ENSG00000080603	SRCAP	chr16:30697706-30776307	6.86894	15.5008	8.77974	7.865	8.25848	9.31738	302.039	715.242	441.476	314.307	415.536	303.961	10.3832	8.48029	-0.292059	OK	0.79885	0.931946	http://genome.ucsc.edu/cgi-bin/hgTracks?db=human&position=chr16:30697706-30776307
0	ENSG00000080608	PUM3	chr9:2717501-2844241	50.8182	46.122	65.5009	119.214	106.43	49.0399	1348	977	2258	2776	3532	1529	54.147	91.5613	0.757856	OK	0.00675	0.0465578	http://genome.ucsc.edu/cgi-bin/hgTracks?db=human&position=chr9:2717501-2844241
0	ENSG00000080618	CPB2	chr13:46052805-46113332	0	0	0.0375226	0.0578252	0	0.0435828	0	0	1	1	0	1	0.0125075	0.0338027	1.43434	NOTEST	1	1	http://genome.ucsc.edu/cgi-bin/hgTracks?db=human&position=chr13:46052805-46113332
0	ENSG00000080644	CHRNA3	chr15:78565519-78621295	0.0454217	0.0254492	0.43767	0.655525	0.0198391	0.500744	1.00537	1	2.01974	2	1	1	0.169514	0.392036	1.20959	NOTEST	1	1	http://genome.ucsc.edu/cgi-bin/hgTracks?db=human&position=chr15:78565519-78621295
0	ENSG00000080709	KCNN2	chr5:114360944-114668410	0	0	0	0.0444503	0	0	0	0	0	1	0	0	0	0.0148168	inf	NOTEST	1	1	http://genome.ucsc.edu/cgi-bin/hgTracks?db=human&position=chr5:114360944-114668410
0	ENSG00000080802	CNOT4	chr7:135361794-135510127	7.81938	13.8469	6.94957	11.6	12.0276	9.54561	226	406	296	363	443	384	9.53862	11.0577	0.213204	OK	0.4874	0.767817	http://genome.ucsc.edu/cgi-bin/hgTracks?db=human&position=chr7:135361794-135510127
0	ENSG00000080815	PSEN1	chr14:73136417-73223691	40.7665	51.9431	46.605	34.3899	37.2062	45.2576	1218	1358	1689	952	1321	1464	46.4382	38.9512	-0.253642	OK	0.3953	0.701548	http://genome.ucsc.edu/cgi-bin/hgTracks?db=human&position=chr14:73136417-73223691
1	ENSG00000080819	CPOX	chr3:98497603-98593723	96.4872	51.3805	91.4648	24.5181	15.491	13.8134	2620	1376	3284.44	521.001	497.003	461	79.7775	17.9408	-2.15273	OK	5e-05	0.000797421	http://genome.ucsc.edu/cgi-bin/hgTracks?db=human&position=chr3:98497603-98593723
1	ENSG00000080822	CLDND1	chr3:98497603-98593723	313.919	262.898	306.383	83.5486	93.4601	116.367	3235.17	2780.85	4337.9	938.475	1303.77	1326.23	294.4	97.7919	-1.58999	OK	0.00015	0.00211985	http://genome.ucsc.edu/cgi-bin/hgTracks?db=human&position=chr3:98497603-98593723
0	ENSG00000080823	MOK	chr14:102080737-102305200	37.1155	30.9114	37.8552	127.835	131.613	105.531	450.992	332	673.069	1229	1768.04	1230.99	35.294	121.66	1.78535	OK	0.0017	0.0155713	http://genome.ucsc.edu/cgi-bin/hgTracks?db=human&position=chr14:102080737-102305200
0	ENSG00000080824	HSP90AA1	chr14:102080737-102305200	811.079	299.188	878.354	2033.67	1780.89	885.688	23985.6	8598	34923	53777	66332	30998	662.874	1566.75	1.24097	OK	0.00685	0.0471185	http://genome.ucsc.edu/cgi-bin/hgTracks?db=human&position=chr14:102080737-102305200
0	ENSG00000080839	RBL1	chr20:36996348-37097178	30.1727	25.3174	32.4248	34.1829	29.5	27.0039	1230.81	799.96	1830.39	1258.93	1367.87	1280.85	29.305	30.2289	0.0447846	OK	0.8945	0.961362	http://genome.ucsc.edu/cgi-bin/hgTracks?db=human&position=chr20:36996348-37097178
0	ENSG00000080845	DLGAP4	chr20:36306335-36573391	27.3969	36.4221	21.7084	26.0641	30.1853	29.1038	255.653	464.14	296.757	285.63	390.999	383.945	28.5091	28.4511	-0.00293929	OK	0.9968	0.997573	http://genome.ucsc.edu/cgi-bin/hgTracks?db=human&position=chr20:36306335-36573391
1	ENSG00000080854	IGSF9B	chr11:133908563-133956985	0.0422928	0.0198361	0.0302395	3.36002	3.08285	2.56905	1	1	1	66	81	83	0.0307895	3.00397	6.60829	OK	5e-05	0.000797421	http://genome.ucsc.edu/cgi-bin/hgTracks?db=human&position=chr11:133908563-133956985
0	ENSG00000080910	CFHR2	chr1:196819744-196959226	0	0	0	0	0	0	0	0	0	0	0	0	0	0	0	NOTEST	1	1	http://genome.ucsc.edu/cgi-bin/hgTracks?db=human&position=chr1:196819744-196959226
0	ENSG00000080947	CROCCP3	chr1:16460947-16499257	7.04286	10.9746	5.26299	2.76418	0.204749	3.29393	30.8552	135.18	93.4086	10.3872	10.7167	37.6295	7.76015	2.08762	-1.89423	OK	0.17645	0.461773	http://genome.ucsc.edu/cgi-bin/hgTracks?db=human&position=chr1:16460947-16499257
0	ENSG00000080986	NDC80	chr18:2571510-2616635	68.1876	18.6485	79.1552	54.0722	40.106	37.9722	1624	408	2542	1070	1206	1015	55.3304	44.0501	-0.328927	OK	0.1425	0.40629	http://genome.ucsc.edu/cgi-bin/hgTracks?db=human&position=chr18:2571510-2616635
0	ENSG00000081014	AP4E1	chr15:50908671-51005900	6.78707	5.40244	8.10844	4.25797	5.12192	5.60099	399	327	642	309	456	418.999	6.76598	4.99363	-0.438212	OK	0.13315	0.38972	http://genome.ucsc.edu/cgi-bin/hgTracks?db=human&position=chr15:50908671-51005900
0	ENSG00000081019	RSBN1	chr1:113761831-113914086	14.9389	10.2863	12.0992	12.7695	12.8832	14.2976	372.003	367	523	318	521	527.003	12.4415	13.3168	0.098087	OK	0.86225	0.951958	http://genome.ucsc.edu/cgi-bin/hgTracks?db=human&position=chr1:113761831-113914086
0	ENSG00000081026	MAGI3	chr1:113390748-113685923	6.77545	4.13423	6.40475	7.25199	4.67026	6.44698	430	263	569	395	359	437	5.77148	6.12308	0.0853155	OK	0.7463	0.911183	http://genome.ucsc.edu/cgi-bin/hgTracks?db=human&position=chr1:113390748-113685923
0	ENSG00000081041	CXCL2	chr4:74097034-74099293	20.7006	13.8829	28.2435	35.9808	27.1518	19.6438	246	147	400	407	427	216	20.9423	27.5921	0.397833	OK	0.2141	0.505572	http://genome.ucsc.edu/cgi-bin/hgTracks?db=human&position=chr4:74097034-74099293
0	ENSG00000081051	AFP	chr4:73431137-73456174	0	0	0.111983	1.28644	0.914614	0.971119	0	0	1	8	8	8	0.0373277	1.05739	4.82412	OK	0.2321	0.526557	http://genome.ucsc.edu/cgi-bin/hgTracks?db=human&position=chr4:73431137-73456174
0	ENSG00000081052	COL4A4	chr2:227002710-227164113	0.612102	0.692688	0.566225	0.146957	0.159406	0.377566	78	88	101	17	26	58	0.623672	0.227976	-1.4519	NOTEST	1	1	http://genome.ucsc.edu/cgi-bin/hgTracks?db=human&position=chr2:227002710-227164113
0	ENSG00000081059	TCF7	chr5:134114710-134371047	1.54584	6.23078	2.13137	2.33716	1.58865	2.66387	34.9717	148	74.0171	41.0005	43.9973	88.0001	3.30266	2.19656	-0.588382	OK	0.487	0.767817	http://genome.ucsc.edu/cgi-bin/hgTracks?db=human&position=chr5:134114710-134371047
0	ENSG00000081087	OSTM1	chr6:108041408-108165854	31.7794	28.3299	26.7567	30.1556	29.9429	32.526	408	395	535	420	507	417	28.9553	30.8748	0.0926036	OK	0.8268	0.941099	http://genome.ucsc.edu/cgi-bin/hgTracks?db=human&position=chr6:108041408-108165854
0	ENSG00000081138	CDH7	chr18:65750251-65890341	0	0	0	0	0	0	0	0	0	0	0	0	0	0	0	NOTEST	1	1	http://genome.ucsc.edu/cgi-bin/hgTracks?db=human&position=chr18:65750251-65890341
0	ENSG00000081148	IMPG2	chr3:101222545-101320560	0.0748094	0.206349	0.0935296	0.0412044	0.058449	0.108605	8	22	14	4	8	14	0.124896	0.0694195	-0.847315	NOTEST	1	1	http://genome.ucsc.edu/cgi-bin/hgTracks?db=human&position=chr3:101222545-101320560
0	ENSG00000081154	PCNP	chr3:101574094-101594437	128.176	102.119	128.067	104.132	118.592	105.033	1484	1498	2105	1113	1778	1388	119.454	109.252	-0.128788	OK	0.6729	0.878734	http://genome.ucsc.edu/cgi-bin/hgTracks?db=human&position=chr3:101574094-101594437
0	ENSG00000081177	EXD2	chr14:69183019-69359308	4.99348	10.4471	5.25768	8.5418	8.13593	10.2799	189	294	259	308	418.725	438.416	6.89942	8.98588	0.381184	OK	0.1882	0.476256	http://genome.ucsc.edu/cgi-bin/hgTracks?db=human&position=chr14:69183019-69359308
0	ENSG00000081181	ARG2	chr14:67619797-67695814	14.9244	8.86641	12.0999	32.2777	36.9714	35.7406	193.561	96.6573	244.351	553.757	891.456	667.8	11.9636	34.9966	1.54856	OK	0.04875	0.200823	http://genome.ucsc.edu/cgi-bin/hgTracks?db=human&position=chr14:67619797-67695814
0	ENSG00000081189	MEF2C	chr5:88507545-89466398	0.353362	0.750867	0.743013	1.62752	2.05262	1.00586	4.00001	6.99999	10.0001	30	24.9999	32	0.615747	1.562	1.34298	OK	0.0011	0.0110521	http://genome.ucsc.edu/cgi-bin/hgTracks?db=human&position=chr5:88507545-89466398
0	ENSG00000081237	PTPRC	chr1:198638670-198757283	0.344238	0.522949	0.0781423	0.120462	0.0854703	0.114194	2	4	4	4	4	8	0.31511	0.106709	-1.56217	NOTEST	1	1	http://genome.ucsc.edu/cgi-bin/hgTracks?db=human&position=chr1:198638670-198757283
0	ENSG00000081248	CACNA1S	chr1:201031135-201112566	0.0131281	0.0131671	0	0	0	0.0108914	1	1	0	0	0	1	0.00876507	0.00363047	-1.27161	NOTEST	1	1	http://genome.ucsc.edu/cgi-bin/hgTracks?db=human&position=chr1:201031135-201112566
0	ENSG00000081277	PKP1	chr1:201283451-201332993	0.0146728	0	0	0	0	0	1	0	0	0	0	0	0.00489093	0	#NAME?	NOTEST	1	1	http://genome.ucsc.edu/cgi-bin/hgTracks?db=human&position=chr1:201283451-201332993
0	ENSG00000081307	UBA5	chr3:132558137-132874223	21.165	18.9252	24.8138	42.0888	52.2897	39.8176	360.75	328.734	561.219	585.321	1004.76	681.85	21.6347	44.732	1.04796	OK	0.0219	0.114354	http://genome.ucsc.edu/cgi-bin/hgTracks?db=human&position=chr3:132558137-132874223
0	ENSG00000081320	STK17B	chr2:196133565-196176503	19.7918	18.3231	25.7016	47.0453	38.11	31.9297	732	597	1104	1406	1760	1210	21.2722	39.0283	0.875555	OK	0.00165	0.0152081	http://genome.ucsc.edu/cgi-bin/hgTracks?db=human&position=chr2:196133565-196176503
0	ENSG00000081377	CDC14B	chr9:96450200-96619830	12.9392	12.3825	11.8333	4.21256	4.0543	6.92195	502.364	529.111	644.492	151.326	190.076	227.627	12.385	5.06294	-1.29055	OK	0.00255	0.0215637	http://genome.ucsc.edu/cgi-bin/hgTracks?db=human&position=chr9:96450200-96619830
0	ENSG00000081386	ZNF510	chr9:96755864-96778129	7.98266	11.0251	7.98456	8.109	5.49621	7.77548	334	413	417	212	265	273	8.99744	7.1269	-0.336241	OK	0.4474	0.739858	http://genome.ucsc.edu/cgi-bin/hgTracks?db=human&position=chr9:96755864-96778129
0	ENSG00000081479	LRP2	chr2:169127108-169362685	0	0	0.0142954	0.132175	0.259368	0.0363951	0	0	1	8	8	9	0.00476513	0.142646	4.90378	NOTEST	1	1	http://genome.ucsc.edu/cgi-bin/hgTracks?db=human&position=chr2:169127108-169362685
0	ENSG00000081665	ZNF506	chr19:19757365-19836073	11.1071	11.907	13.6952	7.33736	9.09383	9.27594	149.913	311.436	291.918	145.779	178.761	173.431	12.2364	8.56904	-0.513978	OK	0.35	0.659543	http://genome.ucsc.edu/cgi-bin/hgTracks?db=human&position=chr19:19757365-19836073
0	ENSG00000081692	JMJD4	chr1:227728538-227781231	18.238	17.9935	19.2371	14.1983	14.8861	13.9895	396.402	390.252	549.686	242.75	351.102	358.343	18.4895	14.358	-0.364857	OK	0.3578	0.667462	http://genome.ucsc.edu/cgi-bin/hgTracks?db=human&position=chr1:227728538-227781231
0	ENSG00000081721	DUSP12	chr1:161749757-161757238	35.5868	32.1436	38.9517	42.9165	47.3388	41.2011	421	372	677	463	700	572	35.5607	43.8188	0.301266	OK	0.19845	0.488379	http://genome.ucsc.edu/cgi-bin/hgTracks?db=human&position=chr1:161749757-161757238
0	ENSG00000081760	AACS	chr12:125065378-125143333	15.0949	14.8291	20.0482	13.0554	13.9032	15.1096	613	483	947	396	564	617	16.6574	14.0227	-0.248396	OK	0.36855	0.677518	http://genome.ucsc.edu/cgi-bin/hgTracks?db=human&position=chr12:125065378-125143333
0	ENSG00000081791	KIAA0141	chr5:141923807-141942047	37.6932	46.0943	43.2494	44.9733	46.9383	52.0704	608	789	910	611	887	926	42.3456	47.994	0.180641	OK	0.49135	0.770653	http://genome.ucsc.edu/cgi-bin/hgTracks?db=human&position=chr5:141923807-141942047
0	ENSG00000081800	SLC13A1	chr7:123113530-123199986	0	0	0	0	0	0	0	0	0	0	0	0	0	0	0	NOTEST	1	1	http://genome.ucsc.edu/cgi-bin/hgTracks?db=human&position=chr7:123113530-123199986
0	ENSG00000081803	CADPS2	chr7:122318424-122886759	4.01274	3.29884	3.39843	3.83777	3.20509	3.8207	163	140	217	177	193	228	3.57	3.62119	0.0205366	OK	0.94205	0.976608	http://genome.ucsc.edu/cgi-bin/hgTracks?db=human&position=chr7:122318424-122886759
0	ENSG00000081818	PCDHB4	chr5:141100241-141249365	0.0210122	0	0	0.0726571	0.0592313	0.126101	1.00008	0	0	3.00001	3.00017	4	0.00700407	0.0859965	3.61801	NOTEST	1	1	http://genome.ucsc.edu/cgi-bin/hgTracks?db=human&position=chr5:141100241-141249365
0	ENSG00000081842	PCDHA6	chr5:140786135-141012347	0	0	0	0	0	0	0	0	0	0	0	0	0	0	0	NOTEST	1	1	http://genome.ucsc.edu/cgi-bin/hgTracks?db=human&position=chr5:140786135-141012347
0	ENSG00000081853	PCDHGA2	chr5:141330570-141512981	0.119131	0.293565	0.145323	0.0193157	0.0137013	0.0486962	6.82268	16.7631	11.7299	1.00006	1.00001	3.39522	0.186006	0.0272377	-2.77167	NOTEST	1	1	http://genome.ucsc.edu/cgi-bin/hgTracks?db=human&position=chr5:141330570-141512981
0	ENSG00000081870	HSPB11	chr1:53916573-53945929	108.476	52.2814	106.34	50.9295	51.4387	54.2127	1005	464	1358	427	595	585	89.0325	52.1936	-0.770456	OK	0.00065	0.00714149	http://genome.ucsc.edu/cgi-bin/hgTracks?db=human&position=chr1:53916573-53945929
0	ENSG00000081913	PHLPP1	chr18:62715449-62980433	5.58871	7.22744	5.95886	2.89283	1.77067	5.58255	158	183	237	72	72	88	6.25834	3.41535	-0.873747	OK	0.2234	0.515542	http://genome.ucsc.edu/cgi-bin/hgTracks?db=human&position=chr18:62715449-62980433
1	ENSG00000081923	ATP8B1	chr18:57630301-57803101	52.8853	19.121	52.4285	5.96488	6.36	4.62548	1325.5	577.175	1640.43	177.132	198.128	130.736	41.4783	5.65012	-2.876	OK	5e-05	0.000797421	http://genome.ucsc.edu/cgi-bin/hgTracks?db=human&position=chr18:57630301-57803101
0	ENSG00000081985	IL12RB2	chr1:67307363-67396900	0.0338257	1.37475	0.0911623	0.518281	0.485337	0.444692	1	15	6	13	12	17	0.499913	0.48277	-0.0503445	NOTEST	1	1	http://genome.ucsc.edu/cgi-bin/hgTracks?db=human&position=chr1:67307363-67396900
0	ENSG00000082014	SMARCD3	chr7:151232488-151277896	22.6473	23.6848	26.234	37.418	37.9449	28.9123	248.888	231.743	344.891	319.176	475.815	416.783	24.1887	34.7584	0.523027	OK	0.3959	0.701924	http://genome.ucsc.edu/cgi-bin/hgTracks?db=human&position=chr7:151232488-151277896
0	ENSG00000082068	WDR70	chr5:37379211-37753435	50.6905	43.9701	52.1726	63.5585	67.686	71.8796	612	681	868	690	1113	1044	48.9444	67.708	0.468184	OK	0.11705	0.359744	http://genome.ucsc.edu/cgi-bin/hgTracks?db=human&position=chr5:37379211-37753435
0	ENSG00000082074	FYB1	chr5:39105235-39274528	0.0299084	0	0.0119568	0.360256	0.341722	0.336377	1	0	1	8	19	9	0.0139551	0.346118	4.6324	NOTEST	1	1	http://genome.ucsc.edu/cgi-bin/hgTracks?db=human&position=chr5:39105235-39274528
1	ENSG00000082126	MPP4	chr2:201644869-201698694	0.225438	0.4089	0.299575	4.81699	2.06585	2.11845	4	9	6	71	56	47	0.311304	3.00043	3.26877	OK	5e-05	0.000797421	http://genome.ucsc.edu/cgi-bin/hgTracks?db=human&position=chr2:201644869-201698694
0	ENSG00000082146	STRADB	chr2:201377206-201480846	46.006	34.6727	51.2879	25.0078	20.1096	23.7875	702	535	924.751	284.998	380.996	387.629	43.9889	22.9683	-0.937493	OK	0.1123	0.349967	http://genome.ucsc.edu/cgi-bin/hgTracks?db=human&position=chr2:201377206-201480846
0	ENSG00000082153	BZW1	chr2:200678232-200827338	523.893	254.062	480.841	838.834	952.965	665.726	2699	1460.56	3776.78	3698.97	5731.96	4209.95	419.599	819.175	0.965163	OK	0.02045	0.108912	http://genome.ucsc.edu/cgi-bin/hgTracks?db=human&position=chr2:200678232-200827338
0	ENSG00000082175	PGR	chr11:101029623-101209591	0	0	0.0309503	0	0	0	0	0	2	0	0	0	0.0103168	0	#NAME?	NOTEST	1	1	http://genome.ucsc.edu/cgi-bin/hgTracks?db=human&position=chr11:101029623-101209591
0	ENSG00000082196	C1QTNF3	chr5:33986177-34124528	1.58218	3.09712	1.13387	0.104149	0.73124	0.951463	21.2891	35.1297	24.7391	1.47494	9.99957	14.8263	1.93772	0.595617	-1.70191	OK	0.16605	0.446627	http://genome.ucsc.edu/cgi-bin/hgTracks?db=human&position=chr5:33986177-34124528
0	ENSG00000082212	ME2	chr18:50878733-50954257	23.3185	22.1726	25.6945	16.2285	18.3179	14.9579	698	663	1057	446	655	526	23.7285	16.5014	-0.524034	OK	0.0201	0.107405	http://genome.ucsc.edu/cgi-bin/hgTracks?db=human&position=chr18:50878733-50954257
0	ENSG00000082213	C5orf22	chr5:31532265-31555058	33.5863	29.4364	29.5198	45.1804	43.3932	33.6338	549	460	682	714	991	637	30.8475	40.7358	0.401146	OK	0.17075	0.453042	http://genome.ucsc.edu/cgi-bin/hgTracks?db=human&position=chr5:31532265-31555058
0	ENSG00000082258	CCNT2	chr2:134735463-134959342	21.404	23.0808	25.2565	24.9531	20.9326	22.3128	540	604	810.001	697	855	663.737	23.2471	22.7328	-0.0322715	OK	0.93645	0.975243	http://genome.ucsc.edu/cgi-bin/hgTracks?db=human&position=chr2:134735463-134959342
0	ENSG00000082269	FAM135A	chr6:70412827-70561174	6.26959	9.5358	6.12736	10.9221	15.8303	19.2974	198	373	308	436	825	819	7.31092	15.3499	1.07011	OK	0.0029	0.023904	http://genome.ucsc.edu/cgi-bin/hgTracks?db=human&position=chr6:70412827-70561174
0	ENSG00000082293	COL19A1	chr6:69866570-70209976	0	0	0.00901371	0.547256	0.0690042	0.0314003	0	0	1	8	7	3	0.00300457	0.215887	6.16697	NOTEST	1	1	http://genome.ucsc.edu/cgi-bin/hgTracks?db=human&position=chr6:69866570-70209976
1	ENSG00000082397	EPB41L3	chr18:5392380-5630700	0.691494	0.647331	0.229163	9.66335	5.49793	3.83451	4	6	5	163	159	132	0.522663	6.33193	3.59869	OK	5e-05	0.000797421	http://genome.ucsc.edu/cgi-bin/hgTracks?db=human&position=chr18:5392380-5630700
1	ENSG00000082438	COBLL1	chr2:164653623-165392310	2.19908	0.790468	0.989531	4.12341	4.94904	3.34054	56	34	68	164	213	126	1.32636	4.13766	1.64135	OK	0.0003	0.00378176	http://genome.ucsc.edu/cgi-bin/hgTracks?db=human&position=chr2:164653623-165392310
0	ENSG00000082458	DLG3	chrX:70444860-70505490	19.7472	18.269	19.8675	17.2964	21.1924	18.0159	360	387	507	260	436	410	19.2946	18.8349	-0.0347845	OK	0.9228	0.969087	http://genome.ucsc.edu/cgi-bin/hgTracks?db=human&position=chrX:70444860-70505490
0	ENSG00000082482	KCNK2	chr1:215005774-215237093	0.450729	0.211179	0.263799	0.902614	0.47269	1.26989	5	1	11	20	11	18	0.308569	0.881731	1.51475	OK	0.0755	0.270654	http://genome.ucsc.edu/cgi-bin/hgTracks?db=human&position=chr1:215005774-215237093
0	ENSG00000082497	SERTAD4	chr1:210231455-210246631	12.5315	6.75868	11.1448	3.01885	4.56782	4.81951	325.244	188.618	350	47	81	127	10.145	4.13539	-1.29467	OK	0.0504	0.205935	http://genome.ucsc.edu/cgi-bin/hgTracks?db=human&position=chr1:210231455-210246631
1	ENSG00000082512	TRAF5	chr1:211326614-211374946	6.79487	13.3391	9.67953	4.38682	4.43565	5.61542	219	463	447	138	184	236	9.93783	4.81263	-1.04611	OK	0.00015	0.00211985	http://genome.ucsc.edu/cgi-bin/hgTracks?db=human&position=chr1:211326614-211374946
0	ENSG00000082515	MRPL22	chr5:154941069-154969411	66.9607	34.7325	65.29	55.6308	58.4197	44.4131	402	218	551	288	422	342	55.6611	52.8212	-0.0755509	OK	0.7683	0.919185	http://genome.ucsc.edu/cgi-bin/hgTracks?db=human&position=chr5:154941069-154969411
0	ENSG00000082516	GEMIN5	chr5:154887415-154938209	19.0518	16.9001	20.2487	32.7839	29.3293	21.3349	1299	953	1797	1853	2541	1623	18.7335	27.816	0.570294	OK	0.0126	0.0754502	http://genome.ucsc.edu/cgi-bin/hgTracks?db=human&position=chr5:154887415-154938209
0	ENSG00000082556	OPRK1	chr8:53177570-53251697	0	0	0	0.169524	0.085069	0.0636501	0	0	0	2	4	3	0	0.106081	inf	NOTEST	1	1	http://genome.ucsc.edu/cgi-bin/hgTracks?db=human&position=chr8:53177570-53251697
0	ENSG00000082641	NFE2L1	chr17:48048328-48061487	189.582	319.13	163.03	293.107	383.742	329.894	3201.83	5797.81	3944.82	3885.83	7730.48	7509.13	223.914	335.581	0.583716	OK	0.2104	0.501998	http://genome.ucsc.edu/cgi-bin/hgTracks?db=human&position=chr17:48048328-48061487
0	ENSG00000082684	SEMA5B	chr3:122909192-123028605	0	0	0	0	0	0	0	0	0	0	0	0	0	0	0	NOTEST	1	1	http://genome.ucsc.edu/cgi-bin/hgTracks?db=human&position=chr3:122909192-123028605
0	ENSG00000082701	GSK3B	chr3:119821322-120094417	13.9378	18.368	13.7717	9.84171	10.0462	7.61474	369	551	475	217	261	280	15.3592	9.16755	-0.744491	OK	0.1056	0.337993	http://genome.ucsc.edu/cgi-bin/hgTracks?db=human&position=chr3:119821322-120094417
1	ENSG00000082781	ITGB5	chr3:124761947-124901418	240.868	214.623	225.217	89.9146	69.2594	92.5734	2627	2357	3439	849	994	1237	226.903	83.9158	-1.43506	OK	5e-05	0.000797421	http://genome.ucsc.edu/cgi-bin/hgTracks?db=human&position=chr3:124761947-124901418
0	ENSG00000082805	ERC1	chr12:912076-1495933	20.0525	13.3984	15.1612	15.6611	13.621	20.7106	586	643	643.001	324	441	537	16.204	16.6642	0.0404017	OK	0.9437	0.976962	http://genome.ucsc.edu/cgi-bin/hgTracks?db=human&position=chr12:912076-1495933
0	ENSG00000082898	XPO1	chr2:61471187-61538626	255.497	180.892	301.643	273.12	179.067	143.24	5105	3159.62	7475.78	3725.16	3805.49	3204.71	246.011	198.476	-0.309759	OK	0.58905	0.833132	http://genome.ucsc.edu/cgi-bin/hgTracks?db=human&position=chr2:61471187-61538626
0	ENSG00000082929	LINC01587	chr4:5524568-5527801	0	0	0	0	0	0.399768	0	0	0	0	0	2	0	0.133256	inf	NOTEST	1	1	http://genome.ucsc.edu/cgi-bin/hgTracks?db=human&position=chr4:5524568-5527801
0	ENSG00000082996	RNF13	chr3:149761099-150225190	36.692	42.7096	35.2086	59.5218	64.21	68.5648	488	520.003	679	684	1016	990.949	38.2034	64.0989	0.746597	OK	0.0245	0.123361	http://genome.ucsc.edu/cgi-bin/hgTracks?db=human&position=chr3:149761099-150225190
0	ENSG00000083067	TRPM3	chr9:70529062-71446904	0.144307	0	0.156719	0.0187359	0.12642	0.511756	2	0	2	1	3	2	0.100342	0.218971	1.12581	NOTEST	1	1	http://genome.ucsc.edu/cgi-bin/hgTracks?db=human&position=chr9:70529062-71446904
0	ENSG00000083093	PALB2	chr16:23603159-23641310	7.41209	11.129	13.0406	13.9796	15.0601	10.1873	310	293.901	461.986	490	615.965	400	10.5272	13.0757	0.312759	OK	0.40705	0.710892	http://genome.ucsc.edu/cgi-bin/hgTracks?db=human&position=chr16:23603159-23641310
0	ENSG00000083097	DOPEY1	chr6:83067665-83198932	4.31912	6.49572	3.80196	8.26133	8.23214	7.84023	280.178	341.381	389.123	518.004	655.735	512.623	4.87227	8.11123	0.735329	OK	0.24675	0.544512	http://genome.ucsc.edu/cgi-bin/hgTracks?db=human&position=chr6:83067665-83198932
0	ENSG00000083099	LYRM2	chr6:89433169-89638753	16.0552	13.6308	18.6404	14.8771	14.6051	15.6421	315.49	343.667	468.274	298.914	480.844	423.208	16.1088	15.0414	-0.0989083	OK	0.8076	0.935538	http://genome.ucsc.edu/cgi-bin/hgTracks?db=human&position=chr6:89433169-89638753
0	ENSG00000083123	BCKDHB	chr6:80106646-80346270	7.14368	9.56197	8.19332	4.42087	6.39476	7.13381	171	240	220	99	141	177	8.29966	5.98315	-0.472147	OK	0.18145	0.468184	http://genome.ucsc.edu/cgi-bin/hgTracks?db=human&position=chr6:80106646-80346270
0	ENSG00000083168	KAT6A	chr8:41929478-42051990	9.69077	16.8026	7.91963	11.1924	12.0731	17.5889	695	949	839	1022	1449	1099	11.471	13.6181	0.247538	OK	0.48165	0.764764	http://genome.ucsc.edu/cgi-bin/hgTracks?db=human&position=chr8:41929478-42051990
0	ENSG00000083223	ZCCHC6	chr9:86287732-86354454	21.3333	19.747	23.6838	22.3891	23.1627	19.4167	924	921	1210	739	939	831	21.588	21.6562	0.00454373	OK	0.9902	0.995554	http://genome.ucsc.edu/cgi-bin/hgTracks?db=human&position=chr9:86287732-86354454
0	ENSG00000083290	ULK2	chr17:19770828-19867936	21.1636	22.3957	19.6057	8.78111	9.73833	10.3689	362	421	478	161	161	190	21.055	9.62945	-1.12864	OK	0.0192	0.103951	http://genome.ucsc.edu/cgi-bin/hgTracks?db=human&position=chr17:19770828-19867936
0	ENSG00000083307	GRHL2	chr8:101461176-101669726	0.0151075	0.0394844	0	0	0	0	1	2	0	0	0	0	0.0181973	0	#NAME?	NOTEST	1	1	http://genome.ucsc.edu/cgi-bin/hgTracks?db=human&position=chr8:101461176-101669726
0	ENSG00000083312	TNPO1	chr5:72794404-72916733	204.008	144.526	192.263	180.699	190.391	115.269	4839	3511	6646	3973	4928	3466	180.266	162.12	-0.153068	OK	0.71715	0.898112	http://genome.ucsc.edu/cgi-bin/hgTracks?db=human&position=chr5:72794404-72916733
0	ENSG00000083444	PLOD1	chr1:11934204-11975538	85.3181	88.1184	70.3045	60.4964	53.3571	56.4045	2885	2858	3281	1616	2210	2145	81.247	56.7527	-0.517626	OK	0.0172	0.0954695	http://genome.ucsc.edu/cgi-bin/hgTracks?db=human&position=chr1:11934204-11975538
0	ENSG00000083454	P2RX5	chr17:3662895-3696404	8.61182	6.70111	6.64534	15.9059	15.5605	8.70303	118.663	109.41	182.251	227.919	332.16	218.382	7.31942	13.3898	0.871335	OK	0.1893	0.477531	http://genome.ucsc.edu/cgi-bin/hgTracks?db=human&position=chr17:3662895-3696404
0	ENSG00000083457	ITGAE	chr17:3714627-3801243	40.0266	20.5192	41.7144	29.5639	35.7711	39.8761	257	141	371	184	308.281	325.03	34.0867	35.0704	0.0410433	OK	0.9121	0.965803	http://genome.ucsc.edu/cgi-bin/hgTracks?db=human&position=chr17:3714627-3801243
0	ENSG00000083520	DIS3	chr13:72727748-73016461	27.8083	19.7313	28.2513	37.6904	41.4572	26.6662	1228.28	999.519	1745.54	1486.49	2233.23	1410.73	25.2636	35.2713	0.481429	OK	0.0801	0.281813	http://genome.ucsc.edu/cgi-bin/hgTracks?db=human&position=chr13:72727748-73016461
0	ENSG00000083535	PIBF1	chr13:72727748-73016461	27.1911	19.787	24.0529	29.9655	28.0068	22.8141	382.001	348.999	491	401.999	542.996	457	23.677	26.9288	0.185666	OK	0.7917	0.928777	http://genome.ucsc.edu/cgi-bin/hgTracks?db=human&position=chr13:72727748-73016461
0	ENSG00000083544	TDRD3	chr13:60396456-60573878	13.2292	14.6465	10.2734	15.9158	12.2919	11.0331	308	359	393	360	418	339	12.7164	13.0803	0.0407067	OK	0.88955	0.960156	http://genome.ucsc.edu/cgi-bin/hgTracks?db=human&position=chr13:60396456-60573878
0	ENSG00000083622	AC000061.1	chr7:117465783-117874139	0	0	0	0	0	0	0	0	0	0	0	0	0	0	0	NOTEST	1	1	http://genome.ucsc.edu/cgi-bin/hgTracks?db=human&position=chr7:117465783-117874139
0	ENSG00000083635	NUFIP1	chr13:44939248-45083125	2.91564	3.10934	2.69559	7.13831	6.36659	3.1303	126	134	163	280	352	163	2.90686	5.54507	0.931746	OK	0.0411	0.178269	http://genome.ucsc.edu/cgi-bin/hgTracks?db=human&position=chr13:44939248-45083125
0	ENSG00000083642	PDS5B	chr13:32586426-32778019	21.8444	14.1148	18.2513	18.8946	14.6411	11.1106	936	594	1216	722	819	616	18.0702	14.8821	-0.280031	OK	0.4143	0.716296	http://genome.ucsc.edu/cgi-bin/hgTracks?db=human&position=chr13:32586426-32778019
1	ENSG00000083720	OXCT1	chr5:41730064-41872241	11.2419	3.20329	17.2725	24.2706	40.0064	26.8512	292.907	124.902	522.99	576.802	860	591.929	10.5726	30.3761	1.52261	OK	0.0004	0.00478236	http://genome.ucsc.edu/cgi-bin/hgTracks?db=human&position=chr5:41730064-41872241
0	ENSG00000083750	RRAGB	chrX:55717738-55758774	23.5416	21.9548	18.2013	7.30864	8.57506	9.87535	280	284	363	89	163	136	21.2326	8.58635	-1.30616	OK	0.0034	0.0270145	http://genome.ucsc.edu/cgi-bin/hgTracks?db=human&position=chrX:55717738-55758774
0	ENSG00000083782	EPYC	chr12:90963678-91005026	0	0	0	0	0	0	0	0	0	0	0	0	0	0	0	NOTEST	1	1	http://genome.ucsc.edu/cgi-bin/hgTracks?db=human&position=chr12:90963678-91005026
0	ENSG00000083799	CYLD	chr16:50693602-50803338	22.332	19.4686	20.2606	38.7294	37.2018	30.1452	885	783	1099	1521	1921	1458	20.6871	35.3588	0.773338	OK	0.0041	0.0313468	http://genome.ucsc.edu/cgi-bin/hgTracks?db=human&position=chr16:50693602-50803338
0	ENSG00000083807	SLC27A5	chr19:58467044-58512413	5.85284	5.29519	6.84788	5.19234	4.43619	8.80139	42.6732	57.2478	69.8821	45.2611	36.7907	69.1612	5.99864	6.14331	0.0343807	OK	0.97185	0.987105	http://genome.ucsc.edu/cgi-bin/hgTracks?db=human&position=chr19:58467044-58512413
0	ENSG00000083812	ZNF324	chr19:58467044-58512413	5.65032	5.98273	6.68164	9.70293	7.52625	7.5783	198.06	204.094	270.622	292.737	329.345	309.378	6.1049	8.26916	0.437774	OK	0.2769	0.581137	http://genome.ucsc.edu/cgi-bin/hgTracks?db=human&position=chr19:58467044-58512413
0	ENSG00000083814	ZNF671	chr19:57681968-57758159	3.03192	3.89158	3.26933	2.61592	1.36743	3.06261	85.9998	90	115	66	49	98.0003	3.39761	2.34865	-0.532686	OK	0.3899	0.696453	http://genome.ucsc.edu/cgi-bin/hgTracks?db=human&position=chr19:57681968-57758159
0	ENSG00000083817	ZNF416	chr19:57571565-57593777	4.09082	3.59152	3.46215	4.16246	3.65841	2.8128	126.694	110.943	150	117	144.917	104.938	3.71483	3.54456	-0.0676904	OK	0.8184	0.93867	http://genome.ucsc.edu/cgi-bin/hgTracks?db=human&position=chr19:57571565-57593777
0	ENSG00000083828	ZNF586	chr19:57769654-57916610	3.58075	9.83183	7.00189	4.61096	4.98635	5.60329	82	165.147	178.429	89.9961	135	134.002	6.80482	5.06687	-0.425464	OK	0.4975	0.775743	http://genome.ucsc.edu/cgi-bin/hgTracks?db=human&position=chr19:57769654-57916610
0	ENSG00000083838	ZNF446	chr19:58467044-58512413	3.06219	4.09326	2.72988	5.90913	6.63403	5.97856	82.0823	111.659	125.074	100.934	201.864	163.774	3.29511	6.17391	0.905857	OK	0.0876	0.298602	http://genome.ucsc.edu/cgi-bin/hgTracks?db=human&position=chr19:58467044-58512413
0	ENSG00000083844	ZNF264	chr19:57191499-57222846	9.84518	16.4756	10.706	9.72239	11.722	18.3246	313	592	455	196	358	465	12.3423	13.2563	0.103074	OK	0.78955	0.928232	http://genome.ucsc.edu/cgi-bin/hgTracks?db=human&position=chr19:57191499-57222846
0	ENSG00000083845	RPS5	chr19:58386399-58394806	1248.92	1271.8	1247.51	1369.81	1555.12	1992.71	8757	8905	12088	8753	13808	16839	1256.08	1639.21	0.384083	OK	0.11085	0.347476	http://genome.ucsc.edu/cgi-bin/hgTracks?db=human&position=chr19:58386399-58394806
0	ENSG00000083857	FAT1	chr4:186587782-186726722	87.1542	57.7557	80.5465	91.1504	59.6107	54.1502	7617	5354	10001	5531	5722	4833	75.1521	68.3038	-0.137849	OK	0.78155	0.924625	http://genome.ucsc.edu/cgi-bin/hgTracks?db=human&position=chr4:186587782-186726722
0	ENSG00000083896	YTHDC1	chr4:68310386-68350089	21.5536	11.4446	16.9258	28.9706	21.6944	22.9107	531	426	753	876	914	650	16.6413	24.5252	0.559494	OK	0.1081	0.343128	http://genome.ucsc.edu/cgi-bin/hgTracks?db=human&position=chr4:68310386-68350089
0	ENSG00000083937	CHMP2B	chr3:87227270-87255548	21.3268	20.0763	19.4229	38.7544	37.8424	30.826	471	364	565	788	1080	765	20.2753	35.8076	0.820542	OK	0.00315	0.0254528	http://genome.ucsc.edu/cgi-bin/hgTracks?db=human&position=chr3:87227270-87255548
0	ENSG00000084070	SMAP2	chr1:40344849-40423326	12.9671	10.5244	15.5412	22.6812	23.5018	17.7182	346	228	466	440	600	496	13.0109	21.3004	0.71116	OK	0.03085	0.145444	http://genome.ucsc.edu/cgi-bin/hgTracks?db=human&position=chr1:40344849-40423326
[truncated: 56,671 more rows]
